# Supplementary material for: Strengthening polio vaccine demand in Ghana: Understanding the factors influencing uptake of the vaccine and the effectiveness of different message frames
Source: PLoS One. 2023 Feb 10;18(2):e0279809. doi: 10.1371/journal.pone.0279809 (PMC9916648; doi:10.1371/journal.pone.0279809)
Supplement: S1 Dataset — (CSV) [file pone.0279809.s007.csv]

,"contact_id","consent","gender","status","cgq1","cgq2","cgq3","cgq4","cgq5","cgq6","cgq7","cgq8","cgq9","cgq10","cgq11","cgq12","cgq13","cgq14","cgq15","cgq16","cgq17","cgq18","cgq19","cgq20","mo_intro","social_norms_msg","fear_msg","safety_msg","messenger_msg","control_msg","cgq21","cgq22","age","no_children","region","religion","volta","western","brong_ahafo","northern","location","education",…
1,1295748300481236224,"Agree","Female","Have a child less than 5 years","Child has ever received polio vaccine","No, not concerned","Think polio is severe","Think polio is causes paralysis","Think polio vaccines prevent polio","Think polio vaccine is safe","Think getting polio vaccine for child under 5 years is important","Seen or heard something negative about polio vaccines","Find it easy to ge…
2,1295748300443486976,"Agree","Female","Have a child less than 5 years","Child has ever received polio vaccine","No, not concerned","Do not think polio is severe","Think polio is causes paralysis","Think polio vaccines prevent polio","Think polio vaccine is safe","Think getting polio vaccine for child under 5 years is important","Have not seen or heard anything negative about polio vaccines","Fin…
3,1295748300426710784,"Agree","Female","Have a child less than 5 years","Child has ever received polio vaccine","Yes, concerned","Think polio is severe","Think polio is causes paralysis","Think polio vaccines prevent polio","Think polio vaccine is safe","Think getting polio vaccine for child under 5 years is important","Have not seen or heard anything negative about polio vaccines","Find it easy …
4,1295748300401541120,"Agree","Female","Have a child less than 5 years","Child has ever received polio vaccine","Yes, concerned","Think polio is severe","Do not know think polio causes paralysis","You are not sure","Do not think polio vaccine is safe","Think getting polio vaccine for child under 5 years is important","Do not know","Find it difficult to get polio vaccination","Think there is cost …
5,1295748300397349376,"Agree","Female","Have a child less than 5 years","Child has ever received polio vaccine","Yes, concerned","Think polio is severe","Think polio is causes paralysis","Think polio vaccines prevent polio","Think polio vaccine is safe","Think getting polio vaccine for child under 5 years is important","Have not seen or heard anything negative about polio vaccines","Find it diffi…
6,1295748300393154560,"Agree","Female","Have a child less than 5 years","Child has never received polio vaccine","Yes, concerned","Think polio is severe","Think polio is causes paralysis","Think polio vaccines prevent polio","Think polio vaccine is safe","Think getting polio vaccine for child under 5 years is important","Seen or heard something negative about polio vaccines","Find it easy to get …
7,1295748300355404544,"Agree","Female","Have a child less than 5 years","Do not know","No, not concerned","Do not know","Do not know think polio causes paralysis","Think polio vaccines prevent polio","Think polio vaccine is safe","Do not think getting polio vaccine for child under 5 years is important","Have not seen or heard anything negative about polio vaccines","Find it difficult to get polio…
8,1295748300321850112,"Agree","Female","Have a child less than 5 years","Child has ever received polio vaccine","Yes, concerned","Think polio is severe","Think polio is causes paralysis","Do not think polio vaccines prevent polio","Do not think polio vaccine is safe","Do not know","Do not know","Find it difficult to get polio vaccination","House and where polio vaccination is done are to far apar…
9,1295748300305075200,"Agree","Female","Have a child less than 5 years","Child has ever received polio vaccine","Yes, concerned","Think polio is severe","Think polio is causes paralysis","Think polio vaccines prevent polio","Think polio vaccine is safe","Think getting polio vaccine for child under 5 years is important","Seen or heard something negative about polio vaccines","Find it difficult to …
10,1295748300305074688,"Agree","Female","Have a child less than 5 years","Do not know","Yes, concerned","Think polio is severe","Think polio is causes paralysis","Think polio vaccines prevent polio","Think polio vaccine is safe","Think getting polio vaccine for child under 5 years is important","Have not seen or heard anything negative about polio vaccines","Not sure","People being turned away","…
11,1295748300284102912,"Agree","Female","Have a child less than 5 years","Child has never received polio vaccine","Yes, concerned","Do not know","Do not know think polio causes paralysis","Think polio vaccines prevent polio","Think polio vaccine is safe","Think getting polio vaccine for child under 5 years is important","Seen or heard something negative about polio vaccines","Find it difficult to…
12,1295748278385639680,"Agree","Female","Have a child less than 5 years","Child has ever received polio vaccine","No, not concerned","Think polio is severe","Think polio is causes paralysis","Think polio vaccines prevent polio","Think polio vaccine is safe","Think getting polio vaccine for child under 5 years is important","Have not seen or heard anything negative about polio vaccines","Find it e…
13,1295748278364669184,"Agree","Female","Have a child less than 5 years","Child has never received polio vaccine","No, not concerned","Think polio is severe","Think polio is causes paralysis","Think polio vaccines prevent polio","Think polio vaccine is safe","Do not know","Have not seen or heard anything negative about polio vaccines","Find it easy to get polio vaccination","People being turned a…
14,1295748278347893248,"Agree","Female","Have a child less than 5 years","Child has never received polio vaccine","Yes, concerned","Think polio is severe","Think polio is causes paralysis","Think polio vaccines prevent polio","Think polio vaccine is safe","Think getting polio vaccine for child under 5 years is important","Seen or heard something negative about polio vaccines","Find it easy to get…
15,1295748278335310080,"Agree","Female","Have a child less than 5 years","Child has ever received polio vaccine","Yes, concerned","Think polio is severe","Think polio is causes paralysis","Think polio vaccines prevent polio","Do not think polio vaccine is safe","Think getting polio vaccine for child under 5 years is important","Seen or heard something negative about polio vaccines","Find it easy …
16,1295748278318534144,"Agree","Female","Have a child less than 5 years","Child has never received polio vaccine","Yes, concerned","Think polio is severe","Think polio is causes paralysis","Think polio vaccines prevent polio","Think polio vaccine is safe","Think getting polio vaccine for child under 5 years is important","Have not seen or heard anything negative about polio vaccines","Find it eas…
17,1295748278318531840,"Agree","Female","Have a child less than 5 years","Child has ever received polio vaccine","Yes, concerned","Think polio is severe","Think polio is causes paralysis","Think polio vaccines prevent polio","Think polio vaccine is safe","Think getting polio vaccine for child under 5 years is important","Have not seen or heard anything negative about polio vaccines","Find it easy…
18,1295748278301757184,"Agree","Female","Have a child less than 5 years","Child has ever received polio vaccine","Yes, concerned","Think polio is severe","Think polio is causes paralysis","Think polio vaccines prevent polio","Think polio vaccine is safe","Think getting polio vaccine for child under 5 years is important","Have not seen or heard anything negative about polio vaccines","Find it easy…
19,1295748278264005376,"Agree","Female","Have a child less than 5 years","Child has ever received polio vaccine","No, not concerned","Do not think polio is severe","Think polio causes paralysis","Think polio vaccines prevent polio","Think polio vaccine is safe","Think getting polio vaccine for child under 5 years is important","Have not seen or heard anything negative about polio vaccines","Find …
20,1295748255132420608,"Agree","Female","Have a child less than 5 years","Child has ever received polio vaccine","Yes, concerned","Think polio is severe","Do not know think polio causes paralysis","You are not sure","Do not know","Think getting polio vaccine for child under 5 years is important","Have not seen or heard anything negative about polio vaccines","Find it easy to get polio vaccination…
21,1295748255124031232,"Agree","Female","Have a child less than 5 years","Child has ever received polio vaccine","Yes, concerned","Think polio is severe","Think polio is causes paralysis","Think polio vaccines prevent polio","Think polio vaccine is safe","Think getting polio vaccine for child under 5 years is important","Seen or heard something negative about polio vaccines","Not sure","House and…
22,1295748255107255808,"Agree","Female","Have a child less than 5 years","Child has ever received polio vaccine","No, not concerned","Think polio is severe","Think polio is causes paralysis","Think polio vaccines prevent polio","Think polio vaccine is safe","Think getting polio vaccine for child under 5 years is important","Have not seen or heard anything negative about polio vaccines","Find it e…
23,1295748255082086912,"Agree","Female","Have a child less than 5 years","Child has ever received polio vaccine","Yes, concerned","Think polio is severe","Think polio is causes paralysis","Think polio vaccines prevent polio","Think polio vaccine is safe","Think getting polio vaccine for child under 5 years is important","Have not seen or heard anything negative about polio vaccines","Find it diff…
24,1295748254926899712,"Agree","Female","Have a child less than 5 years","Child has ever received polio vaccine","No, not concerned","Think polio is severe","Think polio is causes paralysis","You are not sure","Do not know","Think getting polio vaccine for child under 5 years is important","Seen or heard something negative about polio vaccines","Find it easy to get polio vaccination","Waiting tim…
25,1295748231367494400,"Agree","Female","Have a child less than 5 years","Child has ever received polio vaccine","No, not concerned","Think polio is severe","Think polio is causes paralysis","Think polio vaccines prevent polio","Think polio vaccine is safe","Think getting polio vaccine for child under 5 years is important","Seen or heard something negative about polio vaccines","Find it easy to g…
26,1295748231304579072,"Agree","Female","Have a child less than 5 years","Child has ever received polio vaccine","No, not concerned","Think polio is severe","Think polio is causes paralysis","Think polio vaccines prevent polio","Think polio vaccine is safe","Think getting polio vaccine for child under 5 years is important","Have not seen or heard anything negative about polio vaccines","Find it d…
27,1295748208353348352,"Agree","Female","Have a child less than 5 years","Do not know","No, not concerned","Think polio is severe","Think polio is causes paralysis","Think polio vaccines prevent polio","Think polio vaccine is safe","Think getting polio vaccine for child under 5 years is important","Seen or heard something negative about polio vaccines","Find it difficult to get polio vaccination"…
28,1295748208298822144,"Agree","Female","Have a child less than 5 years","Do not know","No, not concerned","Think polio is severe","Think polio is causes paralysis","You are not sure","Do not know","Think getting polio vaccine for child under 5 years is important","Have not seen or heard anything negative about polio vaccines","Find it difficult to get polio vaccination","House and where polio va…
29,1295748208172994304,"Agree","Female","Have a child less than 5 years","Child has ever received polio vaccine","Yes, concerned","Think polio is severe","Think polio is causes paralysis","Think polio vaccines prevent polio","Think polio vaccine is safe","Think getting polio vaccine for child under 5 years is important","Have not seen or heard anything negative about polio vaccines","Find it easy…
30,1295748185465028608,"Agree","Female","Have a child less than 5 years","Child has never received polio vaccine","No, not concerned","Think polio is severe","Think polio is causes paralysis","Think polio vaccines prevent polio","Think polio vaccine is safe","Think getting polio vaccine for child under 5 years is important","Seen or heard something negative about polio vaccines","Find it easy to …
31,1295748185418891776,"Agree","Female","Have a child less than 5 years","Child has ever received polio vaccine","Yes, concerned","Think polio is severe","Think polio is causes paralysis","Think polio vaccines prevent polio","Do not think polio vaccine is safe","Think getting polio vaccine for child under 5 years is important","Seen or heard something negative about polio vaccines","Find it easy …
32,1295748162236974080,"Agree","Female","Have a child less than 5 years","Child has never received polio vaccine","Yes, concerned","Think polio is severe","Think polio is causes paralysis","Think polio vaccines prevent polio","Think polio vaccine is safe","Think getting polio vaccine for child under 5 years is important","Seen or heard something negative about polio vaccines","Find it easy to get…
33,1295748162224393216,"Agree","Female","Have a child less than 5 years","Child has never received polio vaccine","No, not concerned","Think polio is severe","Do not know think polio causes paralysis","Think polio vaccines prevent polio","Do not know","Do not know","Do not know","Find it difficult to get polio vaccination","Do not know","Traditional/religious leaders support","Healthcare worker s…
34,1295748138899868416,"Agree","Female","Have a child less than 5 years","Child has ever received polio vaccine","Yes, concerned","Think polio is severe","Think polio is causes paralysis","Think polio vaccines prevent polio","Think polio vaccine is safe","Think getting polio vaccine for child under 5 years is important","Seen or heard something negative about polio vaccines","Find it easy to get …
35,1295748138891478272,"Agree","Female","Have a child less than 5 years","Child has ever received polio vaccine","Yes, concerned","Think polio is severe","Think polio is causes paralysis","Think polio vaccines prevent polio","Think polio vaccine is safe","Think getting polio vaccine for child under 5 years is important","Seen or heard something negative about polio vaccines","Find it easy to get …
36,1295748138870507776,"Agree","Female","Have a child less than 5 years","Child has never received polio vaccine","Yes, concerned","Think polio is severe","Think polio is causes paralysis","Think polio vaccines prevent polio","Think polio vaccine is safe","Think getting polio vaccine for child under 5 years is important","Seen or heard something negative about polio vaccines","Find it difficult t…
37,1295748116099631872,"Agree","Female","Have a child less than 5 years","Child has ever received polio vaccine","Yes, concerned","Think polio is severe","Think polio is causes paralysis","Think polio vaccines prevent polio","Think polio vaccine is safe","Think getting polio vaccine for child under 5 years is important","Have not seen or heard anything negative about polio vaccines","Not sure","H…
38,1295748116070269440,"Agree","Female","Have a child less than 5 years","Child has ever received polio vaccine","Yes, concerned","Think polio is severe","Think polio is causes paralysis","Think polio vaccines prevent polio","Think polio vaccine is safe","Think getting polio vaccine for child under 5 years is important","Have not seen or heard anything negative about polio vaccines","Find it easy…
39,1295748116066078464,"Agree","Female","Have a child less than 5 years","Do not know","No, not concerned","Think polio is severe","Do not know think polio causes paralysis","Do not think polio vaccines prevent polio","Think polio vaccine is safe","Think getting polio vaccine for child under 5 years is important","Have not seen or heard anything negative about polio vaccines","Find it difficult t…
40,1295748116003160064,"Agree","Female","Have a child less than 5 years","Do not know","No, not concerned","Do not know","Do not know think polio causes paralysis","You are not sure","Do not know","Think getting polio vaccine for child under 5 years is important","Have not seen or heard anything negative about polio vaccines","Find it difficult to get polio vaccination","Times places for vaccinat…
41,1295748115965414912,"Agree","Female","Have a child less than 5 years","Child has ever received polio vaccine","No, not concerned","Think polio is severe","Think polio is causes paralysis","Think polio vaccines prevent polio","Think polio vaccine is safe","Think getting polio vaccine for child under 5 years is important","Have not seen or heard anything negative about polio vaccines","Find it e…
42,1295748115952831488,"Agree","Female","Have a child less than 5 years","Child has never received polio vaccine","Yes, concerned","Think polio is severe","Think polio is causes paralysis","Think polio vaccines prevent polio","Think polio vaccine is safe","Think getting polio vaccine for child under 5 years is important","Seen or heard something negative about polio vaccines","Find it easy to get…
43,1295748093232284160,"Agree","Female","Have a child less than 5 years","Child has ever received polio vaccine","Yes, concerned","Think polio is severe","Think polio is causes paralysis","Think polio vaccines prevent polio","Think polio vaccine is safe","Think getting polio vaccine for child under 5 years is important","Seen or heard something negative about polio vaccines","Find it easy to get …
44,1295748093228089344,"Agree","Female","Have a child less than 5 years","Child has never received polio vaccine","No, not concerned","Think polio is severe","Think polio is causes paralysis","Think polio vaccines prevent polio","Think polio vaccine is safe","Think getting polio vaccine for child under 5 years is important","Have not seen or heard anything negative about polio vaccines","Find it …
45,1295748093194536704,"Agree","Female","Have a child less than 5 years","Child has ever received polio vaccine","Yes, concerned","Think polio is severe","Think polio is causes paralysis","Do not think polio vaccines prevent polio","Think polio vaccine is safe","Think getting polio vaccine for child under 5 years is important","Have not seen or heard anything negative about polio vaccines","Find …
46,1295748093135816704,"Agree","Female","Have a child less than 5 years","Child has ever received polio vaccine","Yes, concerned","Think polio is severe","Think polio is causes paralysis","Think polio vaccines prevent polio","Do not know","Do not know","Have not seen or heard anything negative about polio vaccines","Find it difficult to get polio vaccination","Times places for vaccination are ope…
47,1295748093123233280,"Agree","Female","Have a child less than 5 years","Do not know","Yes, concerned","Think polio is severe","Think polio is causes paralysis","Think polio vaccines prevent polio","Do not think polio vaccine is safe","Do not know","Seen or heard something negative about polio vaccines","Not sure","Think there is cost involved in vaccination","Traditional/religious leaders suppo…
48,1295748093077095680,"Agree","Female","Have a child less than 5 years","Child has ever received polio vaccine","No, not concerned","Think polio is severe","Think polio is causes paralysis","Think polio vaccines prevent polio","Think polio vaccine is safe","Think getting polio vaccine for child under 5 years is important","Seen or heard something negative about polio vaccines","Find it easy to g…
49,1295748069874206976,"Agree","Female","Have a child less than 5 years","Child has ever received polio vaccine","Yes, concerned","Do not know","Do not know think polio causes paralysis","You are not sure","Do not know","Think getting polio vaccine for child under 5 years is important","Have not seen or heard anything negative about polio vaccines","Find it easy to get polio vaccination","House a…
50,1295748069857428736,"Agree","Female","Have a child less than 5 years","Child has never received polio vaccine","Yes, concerned","Think polio is severe","Think polio is causes paralysis","Think polio vaccines prevent polio","Think polio vaccine is safe","Think getting polio vaccine for child under 5 years is important","Have not seen or heard anything negative about polio vaccines","Find it eas…
51,1295748069853234688,"Agree","Female","Have a child less than 5 years","Child has ever received polio vaccine","Yes, concerned","Think polio is severe","Think polio is causes paralysis","Think polio vaccines prevent polio","Think polio vaccine is safe","Think getting polio vaccine for child under 5 years is important","Seen or heard something negative about polio vaccines","Find it difficult to…
52,1295748069844847360,"Agree","Female","Have a child less than 5 years","Child has ever received polio vaccine","No, not concerned","Think polio is severe","Think polio causes paralysis","You are not sure","Do not know","Think getting polio vaccine for child under 5 years is important","Have not seen or heard anything negative about polio vaccines","Find it easy to get polio vaccination","House …
53,1295748069832262144,"Agree","Female","Have a child less than 5 years","Child has ever received polio vaccine","Yes, concerned","Think polio is severe","Think polio is causes paralysis","Think polio vaccines prevent polio","Think polio vaccine is safe","Think getting polio vaccine for child under 5 years is important","Have not seen or heard anything negative about polio vaccines","Not sure","T…
54,1295748069815486720,"Agree","Female","Have a child less than 5 years","Child has ever received polio vaccine","Yes, concerned","Think polio is severe","Think polio is causes paralysis","Think polio vaccines prevent polio","Think polio vaccine is safe","Think getting polio vaccine for child under 5 years is important","Seen or heard something negative about polio vaccines","Find it easy to get …
55,1295748069798707456,"Agree","Female","Have a child less than 5 years","Child has ever received polio vaccine","Yes, concerned","Think polio is severe","Think polio is causes paralysis","Do not think polio vaccines prevent polio","Think polio vaccine is safe","Think getting polio vaccine for child under 5 years is important","Have not seen or heard anything negative about polio vaccines","Find …
56,1295748069798707200,"Agree","Female","Have a child less than 5 years","Do not know","Yes, concerned","Think polio is severe","Think polio is causes paralysis","Think polio vaccines prevent polio","Think polio vaccine is safe","Think getting polio vaccine for child under 5 years is important","Seen or heard something negative about polio vaccines","Find it easy to get polio vaccination","Do not…
57,1295748069781930496,"Agree","Female","Have a child less than 5 years","Child has ever received polio vaccine","No, not concerned","Think polio is severe","Think polio is causes paralysis","Think polio vaccines prevent polio","Think polio vaccine is safe","Think getting polio vaccine for child under 5 years is important","Have not seen or heard anything negative about polio vaccines","Find it e…
58,1295748069777737216,"Agree","Female","Have a child less than 5 years","Child has never received polio vaccine","No, not concerned","Think polio is severe","Think polio is causes paralysis","Think polio vaccines prevent polio","Think polio vaccine is safe","Think getting polio vaccine for child under 5 years is important","Seen or heard something negative about polio vaccines","Find it easy to …
59,1295748069744183552,"Agree","Female","Have a child less than 5 years","Child has ever received polio vaccine","Yes, concerned","Think polio is severe","Think polio is causes paralysis","Think polio vaccines prevent polio","Think polio vaccine is safe","Think getting polio vaccine for child under 5 years is important","Have not seen or heard anything negative about polio vaccines","Not sure","T…
60,1295748069735793408,"Agree","Female","Have a child less than 5 years","Child has never received polio vaccine","No, not concerned","Think polio is severe","Think polio causes paralysis","Do not think polio vaccines prevent polio","Think polio vaccine is safe","Think getting polio vaccine for child under 5 years is important","Have not seen or heard anything negative about polio vaccines","Find…
61,1295748069719016960,"Agree","Female","Have a child less than 5 years","Child has never received polio vaccine","No, not concerned","Think polio is severe","Think polio is causes paralysis","Think polio vaccines prevent polio","Think polio vaccine is safe","Think getting polio vaccine for child under 5 years is important","Have not seen or heard anything negative about polio vaccines","Not sure…
62,1295748069706434816,"Agree","Female","Have a child less than 5 years","Child has never received polio vaccine","Yes, concerned","Think polio is severe","Do not know think polio causes paralysis","Do not think polio vaccines prevent polio","Do not think polio vaccine is safe","Do not think getting polio vaccine for child under 5 years is important","Have not seen or heard anything negative abou…
63,1295748069685463040,"Agree","Female","Have a child less than 5 years","Child has ever received polio vaccine","No, not concerned","Do not think polio is severe","Think polio is causes paralysis","Think polio vaccines prevent polio","Think polio vaccine is safe","Think getting polio vaccine for child under 5 years is important","Seen or heard something negative about polio vaccines","Find it ea…
64,1295748045589188608,"Agree","Female","Have a child less than 5 years","Child has ever received polio vaccine","No, not concerned","Think polio is severe","Think polio is causes paralysis","Do not think polio vaccines prevent polio","Think polio vaccine is safe","Think getting polio vaccine for child under 5 years is important","Seen or heard something negative about polio vaccines","Find it ea…
65,1295748045526273024,"Agree","Female","Have a child less than 5 years","Child has ever received polio vaccine","Yes, concerned","Think polio is severe","Think polio is causes paralysis","Think polio vaccines prevent polio","Think polio vaccine is safe","Think getting polio vaccine for child under 5 years is important","Have not seen or heard anything negative about polio vaccines","Find it diff…
66,1295748045505302272,"Agree","Female","Have a child less than 5 years","Child has ever received polio vaccine","Yes, concerned","Think polio is severe","Think polio is causes paralysis","Think polio vaccines prevent polio","Think polio vaccine is safe","Think getting polio vaccine for child under 5 years is important","Seen or heard something negative about polio vaccines","Find it easy to get …
67,1295748045496912896,"Agree","Female","Have a child less than 5 years","Do not know","Yes, concerned","Think polio is severe","Think polio is causes paralysis","Think polio vaccines prevent polio","Think polio vaccine is safe","Think getting polio vaccine for child under 5 years is important","Seen or heard something negative about polio vaccines","Find it easy to get polio vaccination","House …
68,1295748045488521728,"Agree","Female","Have a child less than 5 years","Child has ever received polio vaccine","No, not concerned","Think polio is severe","Do not know think polio causes paralysis","Think polio vaccines prevent polio","Think polio vaccine is safe","Think getting polio vaccine for child under 5 years is important","Seen or heard something negative about polio vaccines","Find it …
69,1295748045454967040,"Agree","Female","Have a child less than 5 years","Child has ever received polio vaccine","No, not concerned","Think polio is severe","Think polio is causes paralysis","Think polio vaccines prevent polio","Think polio vaccine is safe","Think getting polio vaccine for child under 5 years is important","Seen or heard something negative about polio vaccines","Find it easy to g…
70,1295748045450775040,"Agree","Female","Have a child less than 5 years","Child has ever received polio vaccine","No, not concerned","Do not think polio is severe","Think polio is causes paralysis","Think polio vaccines prevent polio","Do not know","Do not know","Have not seen or heard anything negative about polio vaccines","Find it difficult to get polio vaccination","House and where polio vacc…
71,1295748045438190848,"Agree","Female","Have a child less than 5 years","Child has ever received polio vaccine","Yes, concerned","Do not know","Do not know think polio causes paralysis","You are not sure","Think polio vaccine is safe","Think getting polio vaccine for child under 5 years is important","Seen or heard something negative about polio vaccines","Find it difficult to get polio vaccinat…
72,1.295748045434e+18,"Agree","Female","Have a child less than 5 years","Child has never received polio vaccine","Yes, concerned","Think polio is severe","Think polio is causes paralysis","Think polio vaccines prevent polio","Do not know","Think getting polio vaccine for child under 5 years is important","Have not seen or heard anything negative about polio vaccines","Find it difficult to get pol…
73,1295748045396249344,"Agree","Female","Have a child less than 5 years","Do not know","No, not concerned","Think polio is severe","Think polio is causes paralysis","Think polio vaccines prevent polio","Think polio vaccine is safe","Think getting polio vaccine for child under 5 years is important","Have not seen or heard anything negative about polio vaccines","Find it difficult to get polio vacc…
74,1295748021719400448,"Agree","Female","Have a child less than 5 years","Child has ever received polio vaccine","Yes, concerned","Think polio is severe","Think polio is causes paralysis","Think polio vaccines prevent polio","Think polio vaccine is safe","Think getting polio vaccine for child under 5 years is important","Seen or heard something negative about polio vaccines","Find it easy to get …
75,1295748021706820096,"Agree","Female","Have a child less than 5 years","Child has ever received polio vaccine","Yes, concerned","Think polio is severe","Think polio is causes paralysis","Think polio vaccines prevent polio","Think polio vaccine is safe","Think getting polio vaccine for child under 5 years is important","Have not seen or heard anything negative about polio vaccines","Find it diff…
76,1295748021706818560,"Agree","Female","Have a child less than 5 years","Child has ever received polio vaccine","No, not concerned","Think polio is severe","Think polio is causes paralysis","Think polio vaccines prevent polio","Think polio vaccine is safe","Think getting polio vaccine for child under 5 years is important","Have not seen or heard anything negative about polio vaccines","Find it e…
77,1295748021694237440,"Agree","Female","Have a child less than 5 years","Child has ever received polio vaccine","Yes, concerned","Do not think polio is severe","Think polio causes paralysis","Think polio vaccines prevent polio","Think polio vaccine is safe","Think getting polio vaccine for child under 5 years is important","Do not know","Find it easy to get polio vaccination","House and where po…
78,1295748021690042624,"Agree","Female","Have a child less than 5 years","Child has ever received polio vaccine","Yes, concerned","Do not think polio is severe","Think polio causes paralysis","Think polio vaccines prevent polio","Do not know","Think getting polio vaccine for child under 5 years is important","Do not know","Find it easy to get polio vaccination","House and where polio vaccination …
79,1295748021669072640,"Agree","Female","Have a child less than 5 years","Child has ever received polio vaccine","No, not concerned","Do not know","Do not know think polio causes paralysis","You are not sure","Do not know","Think getting polio vaccine for child under 5 years is important","Have not seen or heard anything negative about polio vaccines","Find it easy to get polio vaccination","Do n…
80,1295748021652292096,"Agree","Female","Have a child less than 5 years","Child has never received polio vaccine","No, not concerned","Think polio is severe","Think polio is causes paralysis","You are not sure","Think polio vaccine is safe","Think getting polio vaccine for child under 5 years is important","Have not seen or heard anything negative about polio vaccines","Find it difficult to get p…
81,1295748021606158080,"Agree","Female","Have a child less than 5 years","Child has never received polio vaccine","No, not concerned","Think polio is severe","Think polio is causes paralysis","Think polio vaccines prevent polio","Think polio vaccine is safe","Think getting polio vaccine for child under 5 years is important","Have not seen or heard anything negative about polio vaccines","Find it …
82,1295748021576794624,"Agree","Female","Have a child less than 5 years","Child has ever received polio vaccine","No, not concerned","Think polio is severe","Think polio is causes paralysis","Think polio vaccines prevent polio","Think polio vaccine is safe","Think getting polio vaccine for child under 5 years is important","Have not seen or heard anything negative about polio vaccines","Find it e…
83,1295748021534852352,"Agree","Female","Have a child less than 5 years","Child has never received polio vaccine","No, not concerned","Think polio is severe","Think polio is causes paralysis","Do not think polio vaccines prevent polio","Do not think polio vaccine is safe","Think getting polio vaccine for child under 5 years is important","Seen or heard something negative about polio vaccines","Fi…
84,1295748021492909056,"Agree","Female","Have a child less than 5 years","Child has ever received polio vaccine","Yes, concerned","Do not think polio is severe","Think polio is causes paralysis","Think polio vaccines prevent polio","Think polio vaccine is safe","Think getting polio vaccine for child under 5 years is important","Have not seen or heard anything negative about polio vaccines","Find …
85,1295747998847863296,"Agree","Female","Have a child less than 5 years","Child has never received polio vaccine","Yes, concerned","Do not think polio is severe","Do not know think polio causes paralysis","Think polio vaccines prevent polio","Do not think polio vaccine is safe","Do not know","Have not seen or heard anything negative about polio vaccines","Find it difficult to get polio vaccinatio…
86,1295747998847861504,"Agree","Female","Have a child less than 5 years","Child has never received polio vaccine","No, not concerned","Do not think polio is severe","Think polio is causes paralysis","Think polio vaccines prevent polio","Think polio vaccine is safe","Think getting polio vaccine for child under 5 years is important","Have not seen or heard anything negative about polio vaccines","F…
87,1295747998826893056,"Agree","Female","Have a child less than 5 years","Do not know","Yes, concerned","Think polio is severe","Do not know think polio causes paralysis","Think polio vaccines prevent polio","Think polio vaccine is safe","Think getting polio vaccine for child under 5 years is important","Do not know","Find it easy to get polio vaccination","Do not know","Do not know","Healthcare …
88,1295747998826891264,"Agree","Female","Have a child less than 5 years","Child has ever received polio vaccine","Yes, concerned","Think polio is severe","Think polio is causes paralysis","Think polio vaccines prevent polio","Think polio vaccine is safe","Think getting polio vaccine for child under 5 years is important","Do not know","Find it difficult to get polio vaccination","Waiting time duri…
89,1295747973501684736,"Agree","Female","Have a child less than 5 years","Child has ever received polio vaccine","Yes, concerned","Think polio is severe","Think polio is causes paralysis","Think polio vaccines prevent polio","Think polio vaccine is safe","Think getting polio vaccine for child under 5 years is important","Seen or heard something negative about polio vaccines","Find it easy to get …
90,1295747973497490944,"Agree","Female","Have a child less than 5 years","Child has ever received polio vaccine","Yes, concerned","Think polio is severe","Think polio is causes paralysis","Think polio vaccines prevent polio","Think polio vaccine is safe","Think getting polio vaccine for child under 5 years is important","Seen or heard something negative about polio vaccines","Find it easy to get …
91,1295747973493293824,"Agree","Female","Have a child less than 5 years","Child has ever received polio vaccine","Yes, concerned","Think polio is severe","Think polio is causes paralysis","Think polio vaccines prevent polio","Think polio vaccine is safe","Think getting polio vaccine for child under 5 years is important","Have not seen or heard anything negative about polio vaccines","Find it easy…
92,1295747973430380032,"Agree","Female","Have a child less than 5 years","Child has never received polio vaccine","No, not concerned","Do not know","Do not know think polio causes paralysis","Do not think polio vaccines prevent polio","Do not think polio vaccine is safe","Do not know","Do not know","Find it difficult to get polio vaccination","Times places for vaccination are opened are not conve…
93,1295747973409409792,"Agree","Female","Have a child less than 5 years","Child has ever received polio vaccine","No, not concerned","Do not think polio is severe","Think polio causes paralysis","Think polio vaccines prevent polio","Think polio vaccine is safe","Think getting polio vaccine for child under 5 years is important","Seen or heard something negative about polio vaccines","Find it diffi…
94,1295747973405213184,"Agree","Female","Have a child less than 5 years","Child has never received polio vaccine","Yes, concerned","Think polio is severe","Think polio is causes paralysis","Think polio vaccines prevent polio","Do not know","Think getting polio vaccine for child under 5 years is important","Have not seen or heard anything negative about polio vaccines","Find it difficult to get po…
95,1295747973401020416,"Agree","Female","Have a child less than 5 years","Child has ever received polio vaccine","No, not concerned","Think polio is severe","Think polio is causes paralysis","Think polio vaccines prevent polio","Think polio vaccine is safe","Think getting polio vaccine for child under 5 years is important","Seen or heard something negative about polio vaccines","Find it easy to g…
96,1295747973401019904,"Agree","Female","Have a child less than 5 years","Child has ever received polio vaccine","Yes, concerned","Think polio is severe","Think polio is causes paralysis","Think polio vaccines prevent polio","Think polio vaccine is safe","Think getting polio vaccine for child under 5 years is important","Seen or heard something negative about polio vaccines","Find it easy to get …
97,1295747973354881792,"Agree","Female","Have a child less than 5 years","Child has never received polio vaccine","No, not concerned","Think polio is severe","Think polio is causes paralysis","Think polio vaccines prevent polio","Think polio vaccine is safe","Do not think getting polio vaccine for child under 5 years is important","Have not seen or heard anything negative about polio vaccines","F…
98,1295747973354881536,"Agree","Female","Have a child less than 5 years","Child has never received polio vaccine","Yes, concerned","Think polio is severe","Think polio is causes paralysis","Think polio vaccines prevent polio","Think polio vaccine is safe","Think getting polio vaccine for child under 5 years is important","Seen or heard something negative about polio vaccines","Find it difficult t…
99,1295747973354881280,"Agree","Female","Have a child less than 5 years","Child has ever received polio vaccine","No, not concerned","Do not know","Do not know think polio causes paralysis","Think polio vaccines prevent polio","Think polio vaccine is safe","Think getting polio vaccine for child under 5 years is important","Have not seen or heard anything negative about polio vaccines","Not sure",…
100,1295747973342298880,"Agree","Female","Have a child less than 5 years","Child has never received polio vaccine","Yes, concerned","Think polio is severe","Think polio is causes paralysis","Think polio vaccines prevent polio","Think polio vaccine is safe","Think getting polio vaccine for child under 5 years is important","Have not seen or heard anything negative about polio vaccines","Find it di…
101,1295747973308746752,"Agree","Female","Have a child less than 5 years","Child has ever received polio vaccine","Yes, concerned","Do not think polio is severe","Think polio causes paralysis","Do not think polio vaccines prevent polio","Think polio vaccine is safe","Think getting polio vaccine for child under 5 years is important","Seen or heard something negative about polio vaccines","Find it …
102,1295747973308745216,"Agree","Female","Have a child less than 5 years","Child has ever received polio vaccine","No, not concerned","Think polio is severe","Think polio is causes paralysis","Think polio vaccines prevent polio","Think polio vaccine is safe","Think getting polio vaccine for child under 5 years is important","Have not seen or heard anything negative about polio vaccines","Find it …
103,1295747973296162304,"Agree","Female","Have a child less than 5 years","Child has ever received polio vaccine","Yes, concerned","Think polio is severe","Think polio is causes paralysis","Think polio vaccines prevent polio","Think polio vaccine is safe","Think getting polio vaccine for child under 5 years is important","Seen or heard something negative about polio vaccines","Find it easy to get…
104,1.295747973271e+18,"Agree","Female","Have a child less than 5 years","Child has ever received polio vaccine","Yes, concerned","Think polio is severe","Think polio is causes paralysis","Think polio vaccines prevent polio","Think polio vaccine is safe","Think getting polio vaccine for child under 5 years is important","Seen or heard something negative about polio vaccines","Find it easy to get …
105,1295747973266804224,"Agree","Female","Have a child less than 5 years","Child has never received polio vaccine","No, not concerned","Think polio is severe","Think polio is causes paralysis","Think polio vaccines prevent polio","Think polio vaccine is safe","Do not know","Do not know","Find it difficult to get polio vaccination","Do not know","No, traditional/religious leader do not support","D…
106,1295747973262609408,"Agree","Female","Have a child less than 5 years","Child has ever received polio vaccine","No, not concerned","Do not think polio is severe","Think polio is causes paralysis","Think polio vaccines prevent polio","Think polio vaccine is safe","Think getting polio vaccine for child under 5 years is important","Seen or heard something negative about polio vaccines","Find it e…
107,1295745697038993408,"Agree","Female","Have a child less than 5 years","Child has never received polio vaccine","No, not concerned","Think polio is severe","Think polio is causes paralysis","Think polio vaccines prevent polio","Think polio vaccine is safe","Think getting polio vaccine for child under 5 years is important","Have not seen or heard anything negative about polio vaccines","Find it…
108,1295745696971885824,"Agree","Female","Have a child less than 5 years","Child has ever received polio vaccine","No, not concerned","Think polio is severe","Think polio is causes paralysis","Do not think polio vaccines prevent polio","Do not think polio vaccine is safe","Do not think getting polio vaccine for child under 5 years is important","Have not seen or heard anything negative about poli…
109,1295745696925748480,"Agree","Female","Have a child less than 5 years","Child has ever received polio vaccine","Yes, concerned","Think polio is severe","Think polio is causes paralysis","Think polio vaccines prevent polio","Think polio vaccine is safe","Think getting polio vaccine for child under 5 years is important","Have not seen or heard anything negative about polio vaccines","Find it eas…
110,1295745677137021696,"Agree","Female","Have a child less than 5 years","Child has ever received polio vaccine","Yes, concerned","Think polio is severe","Think polio is causes paralysis","Think polio vaccines prevent polio","Think polio vaccine is safe","Think getting polio vaccine for child under 5 years is important","Have not seen or heard anything negative about polio vaccines","Find it eas…
111,1295745677103465216,"Agree","Female","Have a child less than 5 years","Child has ever received polio vaccine","Yes, concerned","Do not know","Think polio is causes paralysis","Think polio vaccines prevent polio","Do not know","Think getting polio vaccine for child under 5 years is important","Seen or heard something negative about polio vaccines","Find it difficult to get polio vaccination","…
112,1295745677099274240,"Agree","Female","Have a child less than 5 years","Child has ever received polio vaccine","No, not concerned","Do not think polio is severe","Think polio causes paralysis","Think polio vaccines prevent polio","Think polio vaccine is safe","Think getting polio vaccine for child under 5 years is important","Have not seen or heard anything negative about polio vaccines","Find…
113,1295745677057327616,"Agree","Female","Have a child less than 5 years","Child has ever received polio vaccine","Yes, concerned","Think polio is severe","Do not know think polio causes paralysis","Think polio vaccines prevent polio","Think polio vaccine is safe","Think getting polio vaccine for child under 5 years is important","Have not seen or heard anything negative about polio vaccines","Fi…
114,1295745677053134080,"Agree","Female","Have a child less than 5 years","Child has never received polio vaccine","No, not concerned","Do not think polio is severe","Think polio causes paralysis","Do not think polio vaccines prevent polio","Do not think polio vaccine is safe","Do not know","Have not seen or heard anything negative about polio vaccines","Not sure","Times places for vaccination ar…
115,1295745676981831424,"Agree","Female","Have a child less than 5 years","Child has never received polio vaccine","Yes, concerned","Think polio is severe","Think polio is causes paralysis","Think polio vaccines prevent polio","Think polio vaccine is safe","Do not think getting polio vaccine for child under 5 years is important","Do not know","Find it difficult to get polio vaccination","Think th…
116,1295745676948278784,"Agree","Female","Have a child less than 5 years","Child has ever received polio vaccine","No, not concerned","Think polio is severe","Think polio is causes paralysis","You are not sure","Think polio vaccine is safe","Think getting polio vaccine for child under 5 years is important","Have not seen or heard anything negative about polio vaccines","Find it difficult to get p…
117,1295745676927304448,"Agree","Female","Have a child less than 5 years","Child has ever received polio vaccine","Yes, concerned","Think polio is severe","Think polio is causes paralysis","Think polio vaccines prevent polio","Think polio vaccine is safe","Think getting polio vaccine for child under 5 years is important","Have not seen or heard anything negative about polio vaccines","Find it eas…
118,1295745676918918656,"Agree","Female","Have a child less than 5 years","Child has never received polio vaccine","No, not concerned","Think polio is severe","Think polio causes paralysis","Think polio vaccines prevent polio","Think polio vaccine is safe","Think getting polio vaccine for child under 5 years is important","Have not seen or heard anything negative about polio vaccines","Find it ea…
119,1295745676914721024,"Agree","Female","Have a child less than 5 years","Child has ever received polio vaccine","Yes, concerned","Do not know","Think polio is causes paralysis","Think polio vaccines prevent polio","Think polio vaccine is safe","Think getting polio vaccine for child under 5 years is important","Seen or heard something negative about polio vaccines","Find it easy to get polio vac…
120,1295745676906333696,"Agree","Female","Have a child less than 5 years","Child has never received polio vaccine","No, not concerned","Think polio is severe","Do not know think polio causes paralysis","Think polio vaccines prevent polio","Think polio vaccine is safe","Think getting polio vaccine for child under 5 years is important","Have not seen or heard anything negative about polio vaccines"…
121,1295745653346928896,"Agree","Female","Have a child less than 5 years","Child has never received polio vaccine","Yes, concerned","Think polio is severe","Think polio is causes paralysis","Think polio vaccines prevent polio","Think polio vaccine is safe","Think getting polio vaccine for child under 5 years is important","Seen or heard something negative about polio vaccines","Find it difficult …
122,1295745653346926592,"Agree","Female","Have a child less than 5 years","Child has ever received polio vaccine","No, not concerned","Do not think polio is severe","Think polio is causes paralysis","Think polio vaccines prevent polio","Think polio vaccine is safe","Think getting polio vaccine for child under 5 years is important","Seen or heard something negative about polio vaccines","Find it e…
123,1295745653330151936,"Agree","Female","Have a child less than 5 years","Child has ever received polio vaccine","Yes, concerned","Think polio is severe","Think polio is causes paralysis","Think polio vaccines prevent polio","Think polio vaccine is safe","Think getting polio vaccine for child under 5 years is important","Have not seen or heard anything negative about polio vaccines","Find it eas…
124,1295745653325959168,"Agree","Female","Have a child less than 5 years","Child has ever received polio vaccine","No, not concerned","Do not think polio is severe","Do not know think polio causes paralysis","Think polio vaccines prevent polio","Think polio vaccine is safe","Think getting polio vaccine for child under 5 years is important","Seen or heard something negative about polio vaccines","…
125,1295745653254651904,"Agree","Female","Have a child less than 5 years","Do not know","No, not concerned","Do not think polio is severe","Do not know think polio causes paralysis","Do not think polio vaccines prevent polio","Do not think polio vaccine is safe","Do not know","Have not seen or heard anything negative about polio vaccines","Not sure","Times places for vaccination are opened are no…
126,1295745653212710912,"Agree","Female","Have a child less than 5 years","Child has ever received polio vaccine","Yes, concerned","Think polio is severe","Think polio causes paralysis","Think polio vaccines prevent polio","Do not think polio vaccine is safe","Do not know","Seen or heard something negative about polio vaccines","Find it difficult to get polio vaccination","House and where polio v…
127,1295745653200127488,"Agree","Female","Have a child less than 5 years","Child has never received polio vaccine","Yes, concerned","Think polio is severe","Do not know think polio causes paralysis","You are not sure","Do not know","Do not know","Have not seen or heard anything negative about polio vaccines","Find it difficult to get polio vaccination","House and where polio vaccination is done a…
128,1295745653170768128,"Agree","Female","Have a child less than 5 years","Child has never received polio vaccine","No, not concerned","Think polio is severe","Think polio is causes paralysis","Think polio vaccines prevent polio","Think polio vaccine is safe","Think getting polio vaccine for child under 5 years is important","Have not seen or heard anything negative about polio vaccines","Find it…
129,1295745653149796096,"Agree","Female","Have a child less than 5 years","Child has never received polio vaccine","Yes, concerned","Do not think polio is severe","Do not know think polio causes paralysis","Think polio vaccines prevent polio","Think polio vaccine is safe","Think getting polio vaccine for child under 5 years is important","Have not seen or heard anything negative about polio vacci…
130,1295745653145603840,"Agree","Female","Have a child less than 5 years","Child has ever received polio vaccine","Yes, concerned","Think polio is severe","Think polio is causes paralysis","Think polio vaccines prevent polio","Think polio vaccine is safe","Think getting polio vaccine for child under 5 years is important","Seen or heard something negative about polio vaccines","Find it difficult t…
131,1295745653137213696,"Agree","Female","Have a child less than 5 years","Child has ever received polio vaccine","Yes, concerned","Think polio is severe","Do not know think polio causes paralysis","Think polio vaccines prevent polio","Think polio vaccine is safe","Think getting polio vaccine for child under 5 years is important","Have not seen or heard anything negative about polio vaccines","Fi…
132,1295745653133018368,"Agree","Female","Have a child less than 5 years","Child has ever received polio vaccine","No, not concerned","Think polio is severe","Think polio is causes paralysis","Think polio vaccines prevent polio","Think polio vaccine is safe","Think getting polio vaccine for child under 5 years is important","Seen or heard something negative about polio vaccines","Find it difficul…
133,1295745629665887232,"Agree","Female","Have a child less than 5 years","Child has never received polio vaccine","Yes, concerned","Think polio is severe","Think polio is causes paralysis","Do not think polio vaccines prevent polio","Think polio vaccine is safe","Think getting polio vaccine for child under 5 years is important","Seen or heard something negative about polio vaccines","Find it eas…
134,1295745629653306112,"Agree","Female","Have a child less than 5 years","Child has ever received polio vaccine","Yes, concerned","Think polio is severe","Think polio causes paralysis","Think polio vaccines prevent polio","Think polio vaccine is safe","Think getting polio vaccine for child under 5 years is important","Seen or heard something negative about polio vaccines","Find it difficult to g…
135,1295745629653303552,"Agree","Female","Have a child less than 5 years","Child has never received polio vaccine","Yes, concerned","Do not think polio is severe","Think polio causes paralysis","Do not think polio vaccines prevent polio","Do not think polio vaccine is safe","Do not think getting polio vaccine for child under 5 years is important","Have not seen or heard anything negative about po…
136,1295745629632333056,"Agree","Female","Have a child less than 5 years","Do not know","No, not concerned","Think polio is severe","Do not know think polio causes paralysis","You are not sure","Think polio vaccine is safe","Think getting polio vaccine for child under 5 years is important","Have not seen or heard anything negative about polio vaccines","Find it easy to get polio vaccination","Tim…
137,1295745629632332800,"Agree","Female","Have a child less than 5 years","Child has ever received polio vaccine","Yes, concerned","Think polio is severe","Think polio is causes paralysis","Think polio vaccines prevent polio","Think polio vaccine is safe","Think getting polio vaccine for child under 5 years is important","Seen or heard something negative about polio vaccines","Find it easy to get…
138,1295745629590391296,"Agree","Female","Have a child less than 5 years","Child has ever received polio vaccine","No, not concerned","Think polio is severe","Think polio is causes paralysis","Think polio vaccines prevent polio","Think polio vaccine is safe","Think getting polio vaccine for child under 5 years is important","Seen or heard something negative about polio vaccines","Find it easy to …
139,1.295745629582e+18,"Agree","Female","Have a child less than 5 years","Child has ever received polio vaccine","No, not concerned","Think polio is severe","Think polio is causes paralysis","Think polio vaccines prevent polio","Think polio vaccine is safe","Think getting polio vaccine for child under 5 years is important","Have not seen or heard anything negative about polio vaccines","Find it d…
140,1295745629552643072,"Agree","Female","Have a child less than 5 years","Child has ever received polio vaccine","No, not concerned","Do not think polio is severe","Think polio is causes paralysis","Think polio vaccines prevent polio","Think polio vaccine is safe","Think getting polio vaccine for child under 5 years is important","Seen or heard something negative about polio vaccines","Find it e…
141,1295745629519086080,"Agree","Female","Have a child less than 5 years","Child has ever received polio vaccine","No, not concerned","Think polio is severe","Think polio is causes paralysis","Think polio vaccines prevent polio","Think polio vaccine is safe","Think getting polio vaccine for child under 5 years is important","Seen or heard something negative about polio vaccines","Find it easy to …
142,1295745629519085824,"Agree","Female","Have a child less than 5 years","Child has ever received polio vaccine","No, not concerned","Think polio is severe","Think polio is causes paralysis","Think polio vaccines prevent polio","Think polio vaccine is safe","Think getting polio vaccine for child under 5 years is important","Have not seen or heard anything negative about polio vaccines","Find it …
143,1295745629514894592,"Agree","Female","Have a child less than 5 years","Child has ever received polio vaccine","No, not concerned","Think polio is severe","Think polio causes paralysis","You are not sure","Think polio vaccine is safe","Do not think getting polio vaccine for child under 5 years is important","Have not seen or heard anything negative about polio vaccines","Find it difficult to g…
144,1295745629510698496,"Agree","Female","Have a child less than 5 years","Child has never received polio vaccine","Yes, concerned","Do not think polio is severe","Think polio is causes paralysis","Think polio vaccines prevent polio","Think polio vaccine is safe","Think getting polio vaccine for child under 5 years is important","Have not seen or heard anything negative about polio vaccines","Fin…
145,1295745629506504960,"Agree","Female","Have a child less than 5 years","Child has ever received polio vaccine","No, not concerned","Do not know","Think polio is causes paralysis","Think polio vaccines prevent polio","Think polio vaccine is safe","Think getting polio vaccine for child under 5 years is important","Have not seen or heard anything negative about polio vaccines","Find it easy to ge…
146,1295745629477142784,"Agree","Female","Have a child less than 5 years","Child has ever received polio vaccine","Yes, concerned","Think polio is severe","Think polio is causes paralysis","Think polio vaccines prevent polio","Think polio vaccine is safe","Think getting polio vaccine for child under 5 years is important","Seen or heard something negative about polio vaccines","Find it easy to get…
147,1295745629460368128,"Agree","Female","Have a child less than 5 years","Child has never received polio vaccine","No, not concerned","Think polio is severe","Think polio is causes paralysis","Think polio vaccines prevent polio","Think polio vaccine is safe","Think getting polio vaccine for child under 5 years is important","Have not seen or heard anything negative about polio vaccines","Find it…
148,1295745629451977472,"Agree","Female","Have a child less than 5 years","Do not know","Yes, concerned","Think polio is severe","Think polio is causes paralysis","Think polio vaccines prevent polio","Think polio vaccine is safe","Think getting polio vaccine for child under 5 years is important","Have not seen or heard anything negative about polio vaccines","Find it easy to get polio vaccination…
149,1295745629422618624,"Agree","Female","Have a child less than 5 years","Child has ever received polio vaccine","No, not concerned","Think polio is severe","Think polio is causes paralysis","Think polio vaccines prevent polio","Think polio vaccine is safe","Think getting polio vaccine for child under 5 years is important","Have not seen or heard anything negative about polio vaccines","Find it …
150,1295745605896767488,"Agree","Female","Have a child less than 5 years","Child has ever received polio vaccine","No, not concerned","Do not think polio is severe","Think polio causes paralysis","Think polio vaccines prevent polio","Think polio vaccine is safe","Think getting polio vaccine for child under 5 years is important","Have not seen or heard anything negative about polio vaccines","Find…
151,1295745605888378624,"Agree","Female","Have a child less than 5 years","Child has ever received polio vaccine","Yes, concerned","Think polio is severe","Think polio is causes paralysis","Think polio vaccines prevent polio","Think polio vaccine is safe","Think getting polio vaccine for child under 5 years is important","Seen or heard something negative about polio vaccines","Find it easy to get…
152,1295745605867407616,"Agree","Female","Have a child less than 5 years","Child has ever received polio vaccine","Yes, concerned","Think polio is severe","Think polio is causes paralysis","Think polio vaccines prevent polio","Think polio vaccine is safe","Think getting polio vaccine for child under 5 years is important","Have not seen or heard anything negative about polio vaccines","Find it dif…
153,1295745605854823936,"Agree","Female","Have a child less than 5 years","Child has ever received polio vaccine","Yes, concerned","Think polio is severe","Think polio is causes paralysis","Think polio vaccines prevent polio","Think polio vaccine is safe","Think getting polio vaccine for child under 5 years is important","Seen or heard something negative about polio vaccines","Find it easy to get…
154,1295745605833851136,"Agree","Female","Have a child less than 5 years","Child has never received polio vaccine","No, not concerned","Think polio is severe","Think polio is causes paralysis","Think polio vaccines prevent polio","Think polio vaccine is safe","Think getting polio vaccine for child under 5 years is important","Have not seen or heard anything negative about polio vaccines","Find it…
155,1295745605821268224,"Agree","Female","Have a child less than 5 years","Child has never received polio vaccine","No, not concerned","Think polio is severe","Think polio is causes paralysis","Think polio vaccines prevent polio","Think polio vaccine is safe","Think getting polio vaccine for child under 5 years is important","Seen or heard something negative about polio vaccines","Find it easy to…
156,1295745605817074688,"Agree","Female","Have a child less than 5 years","Child has ever received polio vaccine","Yes, concerned","Think polio is severe","Think polio is causes paralysis","Think polio vaccines prevent polio","Think polio vaccine is safe","Do not think getting polio vaccine for child under 5 years is important","Seen or heard something negative about polio vaccines","Find it easy…
157,1295745605817073920,"Agree","Female","Have a child less than 5 years","Child has ever received polio vaccine","Yes, concerned","Do not know","Think polio is causes paralysis","Think polio vaccines prevent polio","Think polio vaccine is safe","Think getting polio vaccine for child under 5 years is important","Seen or heard something negative about polio vaccines","Find it easy to get polio vac…
158,1295745605800299776,"Agree","Female","Have a child less than 5 years","Child has ever received polio vaccine","No, not concerned","Think polio is severe","Think polio is causes paralysis","Think polio vaccines prevent polio","Think polio vaccine is safe","Think getting polio vaccine for child under 5 years is important","Have not seen or heard anything negative about polio vaccines","Find it …
159,1295745605800297984,"Agree","Female","Have a child less than 5 years","Child has ever received polio vaccine","No, not concerned","Think polio is severe","Think polio is causes paralysis","Think polio vaccines prevent polio","Think polio vaccine is safe","Think getting polio vaccine for child under 5 years is important","Have not seen or heard anything negative about polio vaccines","Find it …
160,1295745605775131648,"Agree","Female","Have a child less than 5 years","Child has ever received polio vaccine","Yes, concerned","Think polio is severe","Think polio is causes paralysis","Think polio vaccines prevent polio","Think polio vaccine is safe","Think getting polio vaccine for child under 5 years is important","Have not seen or heard anything negative about polio vaccines","Find it dif…
161,1295745605754160128,"Agree","Female","Have a child less than 5 years","Child has ever received polio vaccine","No, not concerned","Think polio is severe","Think polio is causes paralysis","Think polio vaccines prevent polio","Think polio vaccine is safe","Think getting polio vaccine for child under 5 years is important","Seen or heard something negative about polio vaccines","Find it difficul…
162,1295745605745771776,"Agree","Female","Have a child less than 5 years","Child has ever received polio vaccine","Yes, concerned","Think polio is severe","Do not know think polio causes paralysis","Think polio vaccines prevent polio","Think polio vaccine is safe","Do not know","Seen or heard something negative about polio vaccines","Find it easy to get polio vaccination","House and where polio v…
163,1295745582131840256,"Agree","Female","Have a child less than 5 years","Child has ever received polio vaccine","Yes, concerned","Think polio is severe","Think polio is causes paralysis","Think polio vaccines prevent polio","Think polio vaccine is safe","Think getting polio vaccine for child under 5 years is important","Seen or heard something negative about polio vaccines","Find it easy to get…
164,1295745582115065600,"Agree","Female","Have a child less than 5 years","Child has ever received polio vaccine","No, not concerned","Do not know","Do not know think polio causes paralysis","You are not sure","Do not know","Think getting polio vaccine for child under 5 years is important","Have not seen or heard anything negative about polio vaccines","Find it difficult to get polio vaccination"…
165,1295745582115064064,"Agree","Female","Have a child less than 5 years","Child has ever received polio vaccine","Yes, concerned","Think polio is severe","Think polio causes paralysis","Think polio vaccines prevent polio","Do not know","Think getting polio vaccine for child under 5 years is important","Seen or heard something negative about polio vaccines","Find it difficult to get polio vaccina…
166,1295745582110868736,"Agree","Female","Have a child less than 5 years","Child has never received polio vaccine","No, not concerned","Do not think polio is severe","Think polio is causes paralysis","Think polio vaccines prevent polio","Do not think polio vaccine is safe","Do not know","Seen or heard something negative about polio vaccines","Find it easy to get polio vaccination","Think there is…
167,1295745582106675968,"Agree","Female","Have a child less than 5 years","Child has ever received polio vaccine","No, not concerned","Think polio is severe","Think polio is causes paralysis","Think polio vaccines prevent polio","Think polio vaccine is safe","Think getting polio vaccine for child under 5 years is important","Seen or heard something negative about polio vaccines","Find it easy to …
168,1295745582098285824,"Agree","Female","Have a child less than 5 years","Child has never received polio vaccine","Yes, concerned","Think polio is severe","Think polio is causes paralysis","Think polio vaccines prevent polio","Think polio vaccine is safe","Think getting polio vaccine for child under 5 years is important","Have not seen or heard anything negative about polio vaccines","Find it di…
169,1295745582026983424,"Agree","Female","Have a child less than 5 years","Child has ever received polio vaccine","Yes, concerned","Think polio is severe","Think polio is causes paralysis","Think polio vaccines prevent polio","Think polio vaccine is safe","Think getting polio vaccine for child under 5 years is important","Have not seen or heard anything negative about polio vaccines","Find it eas…
170,1295745582022790144,"Agree","Female","Have a child less than 5 years","Child has ever received polio vaccine","No, not concerned","Think polio is severe","Think polio is causes paralysis","Think polio vaccines prevent polio","Do not know","Think getting polio vaccine for child under 5 years is important","Seen or heard something negative about polio vaccines","Find it difficult to get polio v…
171,1295745582006009856,"Agree","Female","Have a child less than 5 years","Child has ever received polio vaccine","No, not concerned","Think polio is severe","Think polio is causes paralysis","Think polio vaccines prevent polio","Think polio vaccine is safe","Think getting polio vaccine for child under 5 years is important","Have not seen or heard anything negative about polio vaccines","Find it …
172,1295745581976650752,"Agree","Female","Have a child less than 5 years","Child has ever received polio vaccine","No, not concerned","Think polio is severe","Think polio is causes paralysis","Think polio vaccines prevent polio","Think polio vaccine is safe","Think getting polio vaccine for child under 5 years is important","Have not seen or heard anything negative about polio vaccines","Find it …
173,1295745581964068352,"Agree","Female","Have a child less than 5 years","Child has ever received polio vaccine","No, not concerned","Do not know","Think polio causes paralysis","Think polio vaccines prevent polio","Think polio vaccine is safe","Think getting polio vaccine for child under 5 years is important","Have not seen or heard anything negative about polio vaccines","Find it easy to get p…
174,1295745581938902528,"Agree","Female","Have a child less than 5 years","Child has ever received polio vaccine","No, not concerned","Do not think polio is severe","Think polio causes paralysis","Think polio vaccines prevent polio","Think polio vaccine is safe","Think getting polio vaccine for child under 5 years is important","Have not seen or heard anything negative about polio vaccines","Find…
175,1295745581913737216,"Agree","Female","Have a child less than 5 years","Child has ever received polio vaccine","Yes, concerned","Think polio is severe","Think polio causes paralysis","Do not think polio vaccines prevent polio","Think polio vaccine is safe","Think getting polio vaccine for child under 5 years is important","Have not seen or heard anything negative about polio vaccines","Find it…
176,1295745550582285824,"Agree","Female","Have a child less than 5 years","Child has ever received polio vaccine","Yes, concerned","Think polio is severe","Think polio is causes paralysis","Think polio vaccines prevent polio","Think polio vaccine is safe","Think getting polio vaccine for child under 5 years is important","Have not seen or heard anything negative about polio vaccines","Find it dif…
177,1295745550569704448,"Agree","Female","Have a child less than 5 years","Child has ever received polio vaccine","No, not concerned","Think polio is severe","Think polio is causes paralysis","Think polio vaccines prevent polio","Think polio vaccine is safe","Think getting polio vaccine for child under 5 years is important","Have not seen or heard anything negative about polio vaccines","Find it …
178,1295745550548732928,"Agree","Female","Have a child less than 5 years","Child has ever received polio vaccine","Yes, concerned","Think polio is severe","Think polio causes paralysis","You are not sure","Think polio vaccine is safe","Think getting polio vaccine for child under 5 years is important","Have not seen or heard anything negative about polio vaccines","Find it easy to get polio vaccin…
179,1295745550494208000,"Agree","Female","Have a child less than 5 years","Child has never received polio vaccine","No, not concerned","Do not think polio is severe","Think polio is causes paralysis","Think polio vaccines prevent polio","Think polio vaccine is safe","Think getting polio vaccine for child under 5 years is important","Seen or heard something negative about polio vaccines","Find it …
180,1295745550490010624,"Agree","Female","Have a child less than 5 years","Child has ever received polio vaccine","Yes, concerned","Do not think polio is severe","Think polio is causes paralysis","Think polio vaccines prevent polio","Think polio vaccine is safe","Think getting polio vaccine for child under 5 years is important","Have not seen or heard anything negative about polio vaccines","Find…
181,1295745550469041408,"Agree","Female","Have a child less than 5 years","Child has ever received polio vaccine","No, not concerned","Think polio is severe","Think polio is causes paralysis","Think polio vaccines prevent polio","Think polio vaccine is safe","Think getting polio vaccine for child under 5 years is important","Have not seen or heard anything negative about polio vaccines","Find it …
182,1295745550464845056,"Agree","Female","Have a child less than 5 years","Child has ever received polio vaccine","No, not concerned","Think polio is severe","Think polio is causes paralysis","Think polio vaccines prevent polio","Think polio vaccine is safe","Think getting polio vaccine for child under 5 years is important","Seen or heard something negative about polio vaccines","Find it easy to …
183,1295745550464844032,"Agree","Female","Have a child less than 5 years","Child has never received polio vaccine","No, not concerned","Do not know","Do not know think polio causes paralysis","You are not sure","Do not know","Do not know","Do not know","Not sure","Do not know","Do not know","Do not know","Do not know","Will need permission from family members","Do not know","Do not trust them at …
184,1295745550414515200,"Agree","Female","Have a child less than 5 years","Child has ever received polio vaccine","Yes, concerned","Think polio is severe","Think polio is causes paralysis","Think polio vaccines prevent polio","Think polio vaccine is safe","Think getting polio vaccine for child under 5 years is important","Seen or heard something negative about polio vaccines","Find it easy to get…
185,1295745550406127360,"Agree","Female","Have a child less than 5 years","Child has ever received polio vaccine","No, not concerned","Think polio is severe","Think polio is causes paralysis","Think polio vaccines prevent polio","Think polio vaccine is safe","Think getting polio vaccine for child under 5 years is important","Have not seen or heard anything negative about polio vaccines","Find it …
186,1295745550406125056,"Agree","Female","Have a child less than 5 years","Child has ever received polio vaccine","No, not concerned","Think polio is severe","Think polio is causes paralysis","Do not think polio vaccines prevent polio","Think polio vaccine is safe","Think getting polio vaccine for child under 5 years is important","Have not seen or heard anything negative about polio vaccines","F…
187,1295745550401932800,"Agree","Female","Have a child less than 5 years","Child has ever received polio vaccine","No, not concerned","Think polio is severe","Think polio is causes paralysis","Think polio vaccines prevent polio","Think polio vaccine is safe","Think getting polio vaccine for child under 5 years is important","Do not know","Find it difficult to get polio vaccination","Do not know",…
188,1295745527106766848,"Agree","Female","Have a child less than 5 years","Child has never received polio vaccine","Yes, concerned","Think polio is severe","Do not know think polio causes paralysis","Think polio vaccines prevent polio","Think polio vaccine is safe","Think getting polio vaccine for child under 5 years is important","Have not seen or heard anything negative about polio vaccines","F…
189,1295745527098379264,"Agree","Female","Have a child less than 5 years","Do not know","No, not concerned","Do not know","Do not know think polio causes paralysis","Do not think polio vaccines prevent polio","Do not know","Think getting polio vaccine for child under 5 years is important","Have not seen or heard anything negative about polio vaccines","Not sure","Do not know","Do not know","Healt…
190,1295745527052241408,"Agree","Female","Have a child less than 5 years","Do not know","Yes, concerned","Think polio is severe","Think polio is causes paralysis","Think polio vaccines prevent polio","Think polio vaccine is safe","Think getting polio vaccine for child under 5 years is important","Do not know","Not sure","Times places for vaccination are opened are not convenient","Traditional/rel…
191,1295745527031271168,"Agree","Female","Have a child less than 5 years","Child has ever received polio vaccine","No, not concerned","Do not know","Think polio is causes paralysis","Think polio vaccines prevent polio","Think polio vaccine is safe","Think getting polio vaccine for child under 5 years is important","Have not seen or heard anything negative about polio vaccines","Find it easy to ge…
192,1295745527006103296,"Agree","Female","Have a child less than 5 years","Child has ever received polio vaccine","No, not concerned","Do not think polio is severe","Do not know think polio causes paralysis","You are not sure","Do not know","Do not know","Have not seen or heard anything negative about polio vaccines","Find it easy to get polio vaccination","House and where polio vaccination is do…
193,1295745527006101760,"Agree","Female","Have a child less than 5 years","Child has ever received polio vaccine","No, not concerned","Think polio is severe","Think polio is causes paralysis","Think polio vaccines prevent polio","Think polio vaccine is safe","Think getting polio vaccine for child under 5 years is important","Do not know","Find it difficult to get polio vaccination","House and whe…
194,1295745526959966720,"Agree","Female","Have a child less than 5 years","Child has ever received polio vaccine","No, not concerned","Think polio is severe","Think polio is causes paralysis","Do not think polio vaccines prevent polio","Think polio vaccine is safe","Think getting polio vaccine for child under 5 years is important","Seen or heard something negative about polio vaccines","Find it e…
195,1295745526955772160,"Agree","Female","Have a child less than 5 years","Child has never received polio vaccine","No, not concerned","Think polio is severe","Think polio is causes paralysis","Think polio vaccines prevent polio","Think polio vaccine is safe","Think getting polio vaccine for child under 5 years is important","Have not seen or heard anything negative about polio vaccines","Find it…
196,1295745526947383296,"Agree","Female","Have a child less than 5 years","Child has never received polio vaccine","Yes, concerned","Think polio is severe","Think polio is causes paralysis","Think polio vaccines prevent polio","Do not think polio vaccine is safe","Think getting polio vaccine for child under 5 years is important","Seen or heard something negative about polio vaccines","Find it eas…
197,1295745526947382016,"Agree","Female","Have a child less than 5 years","Child has ever received polio vaccine","Yes, concerned","Think polio is severe","Think polio is causes paralysis","Think polio vaccines prevent polio","Do not think polio vaccine is safe","Think getting polio vaccine for child under 5 years is important","Seen or heard something negative about polio vaccines","Find it diff…
198,1295745503392173568,"Agree","Female","Have a child less than 5 years","Child has ever received polio vaccine","Yes, concerned","Think polio is severe","Think polio is causes paralysis","Think polio vaccines prevent polio","Think polio vaccine is safe","Think getting polio vaccine for child under 5 years is important","Do not know","Not sure","Waiting time during vaccination is too long","Trad…
199,1295745503392172032,"Agree","Female","Have a child less than 5 years","Child has ever received polio vaccine","No, not concerned","Think polio is severe","Think polio causes paralysis","Think polio vaccines prevent polio","Think polio vaccine is safe","Think getting polio vaccine for child under 5 years is important","Seen or heard something negative about polio vaccines","Find it easy to get…
200,1295745503371200256,"Agree","Female","Have a child less than 5 years","Child has ever received polio vaccine","No, not concerned","Do not know","Think polio is causes paralysis","Think polio vaccines prevent polio","Think polio vaccine is safe","Think getting polio vaccine for child under 5 years is important","Have not seen or heard anything negative about polio vaccines","Find it easy to ge…
201,1295745503358619136,"Agree","Female","Have a child less than 5 years","Child has ever received polio vaccine","No, not concerned","Think polio is severe","Think polio causes paralysis","Think polio vaccines prevent polio","Think polio vaccine is safe","Think getting polio vaccine for child under 5 years is important","Seen or heard something negative about polio vaccines","Find it easy to get…
202,1295745503346035712,"Agree","Female","Have a child less than 5 years","Child has ever received polio vaccine","Yes, concerned","Think polio is severe","Think polio is causes paralysis","You are not sure","Do not know","Think getting polio vaccine for child under 5 years is important","Do not know","Find it difficult to get polio vaccination","Think there is cost involved in vaccination","No, …
203,1295745503325062400,"Agree","Female","Have a child less than 5 years","Child has ever received polio vaccine","No, not concerned","Think polio is severe","Think polio is causes paralysis","Think polio vaccines prevent polio","Think polio vaccine is safe","Think getting polio vaccine for child under 5 years is important","Have not seen or heard anything negative about polio vaccines","Find it …
204,1295745503283118336,"Agree","Female","Have a child less than 5 years","Child has ever received polio vaccine","No, not concerned","Think polio is severe","Think polio is causes paralysis","Think polio vaccines prevent polio","Think polio vaccine is safe","Think getting polio vaccine for child under 5 years is important","Have not seen or heard anything negative about polio vaccines","Find it …
205,1295745503266344192,"Agree","Female","Have a child less than 5 years","Child has never received polio vaccine","No, not concerned","Think polio is severe","Think polio is causes paralysis","Think polio vaccines prevent polio","Think polio vaccine is safe","Think getting polio vaccine for child under 5 years is important","Have not seen or heard anything negative about polio vaccines","Find it…
206,1295745503257956352,"Agree","Female","Have a child less than 5 years","Child has ever received polio vaccine","No, not concerned","Think polio is severe","Think polio is causes paralysis","Think polio vaccines prevent polio","Think polio vaccine is safe","Think getting polio vaccine for child under 5 years is important","Have not seen or heard anything negative about polio vaccines","Find it …
207,1295745503249565184,"Agree","Female","Have a child less than 5 years","Child has ever received polio vaccine","No, not concerned","Think polio is severe","Think polio is causes paralysis","Think polio vaccines prevent polio","Do not know","Think getting polio vaccine for child under 5 years is important","Have not seen or heard anything negative about polio vaccines","Find it easy to get poli…
208,1295745503224398080,"Agree","Female","Have a child less than 5 years","Child has ever received polio vaccine","Yes, concerned","Do not know","Think polio is causes paralysis","Think polio vaccines prevent polio","Think polio vaccine is safe","Think getting polio vaccine for child under 5 years is important","Have not seen or heard anything negative about polio vaccines","Find it easy to get p…
209,1295745503182458880,"Agree","Female","Have a child less than 5 years","Child has ever received polio vaccine","No, not concerned","Think polio is severe","Think polio is causes paralysis","Think polio vaccines prevent polio","Think polio vaccine is safe","Think getting polio vaccine for child under 5 years is important","Seen or heard something negative about polio vaccines","Find it easy to …
210,1295745503148902400,"Agree","Female","Have a child less than 5 years","Child has ever received polio vaccine","No, not concerned","Think polio is severe","Think polio is causes paralysis","Think polio vaccines prevent polio","Think polio vaccine is safe","Think getting polio vaccine for child under 5 years is important","Do not know","Find it easy to get polio vaccination","Waiting time durin…
211,1295745480361250048,"Agree","Female","Have a child less than 5 years","Child has never received polio vaccine","No, not concerned","Do not know","Do not know think polio causes paralysis","Think polio vaccines prevent polio","Do not know","Think getting polio vaccine for child under 5 years is important","Have not seen or heard anything negative about polio vaccines","Find it difficult to get…
212,1295745480336083200,"Agree","Female","Have a child less than 5 years","Child has never received polio vaccine","No, not concerned","Do not think polio is severe","Do not know think polio causes paralysis","Think polio vaccines prevent polio","Think polio vaccine is safe","Think getting polio vaccine for child under 5 years is important","Have not seen or heard anything negative about polio va…
213,1295745480319306752,"Agree","Female","Have a child less than 5 years","Child has ever received polio vaccine","No, not concerned","Do not know","Do not know think polio causes paralysis","Do not think polio vaccines prevent polio","Do not know","Think getting polio vaccine for child under 5 years is important","Have not seen or heard anything negative about polio vaccines","Find it easy to ge…
214,1295745480319305472,"Agree","Female","Have a child less than 5 years","Child has ever received polio vaccine","No, not concerned","Think polio is severe","Think polio is causes paralysis","Think polio vaccines prevent polio","Think polio vaccine is safe","Think getting polio vaccine for child under 5 years is important","Seen or heard something negative about polio vaccines","Find it easy to …
215,1295745480315110656,"Agree","Female","Have a child less than 5 years","Child has never received polio vaccine","No, not concerned","Think polio is severe","Do not know think polio causes paralysis","You are not sure","Do not think polio vaccine is safe","Think getting polio vaccine for child under 5 years is important","Have not seen or heard anything negative about polio vaccines","Find it e…
216,1295745480306724352,"Agree","Female","Have a child less than 5 years","Child has never received polio vaccine","Yes, concerned","Do not think polio is severe","Think polio causes paralysis","Think polio vaccines prevent polio","Do not think polio vaccine is safe","Do not know","Seen or heard something negative about polio vaccines","Find it easy to get polio vaccination","Times places for vac…
217,1295745480294139136,"Agree","Female","Have a child less than 5 years","Child has ever received polio vaccine","Yes, concerned","Think polio is severe","Think polio causes paralysis","Think polio vaccines prevent polio","Think polio vaccine is safe","Think getting polio vaccine for child under 5 years is important","Have not seen or heard anything negative about polio vaccines","Find it easy t…
218,1295745480264780544,"Agree","Female","Have a child less than 5 years","Child has never received polio vaccine","No, not concerned","Think polio is severe","Think polio is causes paralysis","Think polio vaccines prevent polio","Think polio vaccine is safe","Think getting polio vaccine for child under 5 years is important","Have not seen or heard anything negative about polio vaccines","Find it…
219,1295745480239614720,"Agree","Female","Have a child less than 5 years","Child has ever received polio vaccine","No, not concerned","Think polio is severe","Think polio is causes paralysis","Think polio vaccines prevent polio","Think polio vaccine is safe","Think getting polio vaccine for child under 5 years is important","Have not seen or heard anything negative about polio vaccines","Find it …
220,1295745480235420672,"Agree","Female","Have a child less than 5 years","Child has ever received polio vaccine","Yes, concerned","Think polio is severe","Think polio is causes paralysis","Think polio vaccines prevent polio","Think polio vaccine is safe","Think getting polio vaccine for child under 5 years is important","Have not seen or heard anything negative about polio vaccines","Find it eas…
221,1295745480210254080,"Agree","Female","Have a child less than 5 years","Child has ever received polio vaccine","No, not concerned","Think polio is severe","Think polio causes paralysis","Do not think polio vaccines prevent polio","Do not think polio vaccine is safe","Think getting polio vaccine for child under 5 years is important","Seen or heard something negative about polio vaccines","Find …
222,1295745480201864448,"Agree","Female","Have a child less than 5 years","Child has ever received polio vaccine","Yes, concerned","Think polio is severe","Think polio is causes paralysis","Think polio vaccines prevent polio","Think polio vaccine is safe","Think getting polio vaccine for child under 5 years is important","Have not seen or heard anything negative about polio vaccines","Find it eas…
223,1295745480151531520,"Agree","Female","Have a child less than 5 years","Do not know","No, not concerned","Do not know","Think polio is causes paralysis","Think polio vaccines prevent polio","Think polio vaccine is safe","Think getting polio vaccine for child under 5 years is important","Have not seen or heard anything negative about polio vaccines","Find it difficult to get polio vaccination",…
224,1295745458009803520,"Agree","Female","Have a child less than 5 years","Child has ever received polio vaccine","Yes, concerned","Think polio is severe","Think polio is causes paralysis","Think polio vaccines prevent polio","Think polio vaccine is safe","Think getting polio vaccine for child under 5 years is important","Seen or heard something negative about polio vaccines","Find it easy to get…
225,1295745457988832768,"Agree","Female","Have a child less than 5 years","Child has ever received polio vaccine","No, not concerned","Think polio is severe","Think polio is causes paralysis","Think polio vaccines prevent polio","Think polio vaccine is safe","Think getting polio vaccine for child under 5 years is important","Seen or heard something negative about polio vaccines","Find it easy to …
226,1295745457972054784,"Agree","Female","Have a child less than 5 years","Child has ever received polio vaccine","Yes, concerned","Do not know","Do not know think polio causes paralysis","You are not sure","Do not know","Do not know","Do not know","Not sure","Think there is cost involved in vaccination","Do not know","Do not know","Do not know","Do not know","Vaccinators do not provide enough in…
227,1295745457963663360,"Agree","Female","Have a child less than 5 years","Do not know","Yes, concerned","Think polio is severe","Think polio is causes paralysis","Think polio vaccines prevent polio","Think polio vaccine is safe","Think getting polio vaccine for child under 5 years is important","Seen or heard something negative about polio vaccines","Find it easy to get polio vaccination","House…
228,1295745457946889984,"Agree","Female","Have a child less than 5 years","Child has never received polio vaccine","No, not concerned","Think polio is severe","Think polio is causes paralysis","Think polio vaccines prevent polio","Think polio vaccine is safe","Think getting polio vaccine for child under 5 years is important","Have not seen or heard anything negative about polio vaccines","Find it…
229,1295745457938501632,"Agree","Female","Have a child less than 5 years","Child has ever received polio vaccine","Yes, concerned","Do not know","Do not know think polio causes paralysis","Do not think polio vaccines prevent polio","Think polio vaccine is safe","Think getting polio vaccine for child under 5 years is important","Seen or heard something negative about polio vaccines","Find it diffi…
230,1295745457909140480,"Agree","Female","Have a child less than 5 years","Child has ever received polio vaccine","No, not concerned","Think polio is severe","Think polio is causes paralysis","Think polio vaccines prevent polio","Think polio vaccine is safe","Think getting polio vaccine for child under 5 years is important","Have not seen or heard anything negative about polio vaccines","Find it …
231,1295745457883972352,"Agree","Female","Have a child less than 5 years","Child has ever received polio vaccine","Yes, concerned","Think polio is severe","Think polio is causes paralysis","Think polio vaccines prevent polio","Think polio vaccine is safe","Think getting polio vaccine for child under 5 years is important","Have not seen or heard anything negative about polio vaccines","Find it eas…
232,1.295745457863e+18,"Agree","Female","Have a child less than 5 years","Child has never received polio vaccine","No, not concerned","Think polio is severe","Think polio is causes paralysis","Think polio vaccines prevent polio","Think polio vaccine is safe","Think getting polio vaccine for child under 5 years is important","Do not know","Find it difficult to get polio vaccination","House and whe…
233,1295745457858808576,"Agree","Female","Have a child less than 5 years","Child has ever received polio vaccine","No, not concerned","Think polio is severe","Think polio is causes paralysis","Think polio vaccines prevent polio","Think polio vaccine is safe","Think getting polio vaccine for child under 5 years is important","Have not seen or heard anything negative about polio vaccines","Find it …
234,1295745457833642752,"Agree","Female","Have a child less than 5 years","Child has never received polio vaccine","No, not concerned","Think polio is severe","Think polio is causes paralysis","Think polio vaccines prevent polio","Think polio vaccine is safe","Think getting polio vaccine for child under 5 years is important","Seen or heard something negative about polio vaccines","Find it difficu…
235,1295745457825253632,"Agree","Female","Have a child less than 5 years","Child has never received polio vaccine","Yes, concerned","Think polio is severe","Think polio is causes paralysis","Think polio vaccines prevent polio","Think polio vaccine is safe","Think getting polio vaccine for child under 5 years is important","Seen or heard something negative about polio vaccines","Find it difficult …
236,1295745457825253632,"Agree","Female","Have a child less than 5 years","Child has ever received polio vaccine","Yes, concerned","Think polio is severe","Think polio is causes paralysis","You are not sure","Think polio vaccine is safe","Think getting polio vaccine for child under 5 years is important","Have not seen or heard anything negative about polio vaccines","Find it easy to get polio vac…
237,1295745457825252864,"Agree","Female","Have a child less than 5 years","Child has ever received polio vaccine","No, not concerned","Think polio is severe","Think polio is causes paralysis","Think polio vaccines prevent polio","Think polio vaccine is safe","Think getting polio vaccine for child under 5 years is important","Have not seen or heard anything negative about polio vaccines","Find it …
238,1295745457812670208,"Agree","Female","Have a child less than 5 years","Child has ever received polio vaccine","No, not concerned","Think polio is severe","Think polio is causes paralysis","Think polio vaccines prevent polio","Do not think polio vaccine is safe","Think getting polio vaccine for child under 5 years is important","Have not seen or heard anything negative about polio vaccines","F…
239,1295745457812669696,"Agree","Female","Have a child less than 5 years","Child has ever received polio vaccine","No, not concerned","Think polio is severe","Think polio is causes paralysis","Think polio vaccines prevent polio","Think polio vaccine is safe","Think getting polio vaccine for child under 5 years is important","Seen or heard something negative about polio vaccines","Find it easy to …
240,1295745457808476928,"Agree","Female","Have a child less than 5 years","Child has never received polio vaccine","Yes, concerned","Think polio is severe","Do not know think polio causes paralysis","Think polio vaccines prevent polio","Do not think polio vaccine is safe","Do not know","Do not know","Find it difficult to get polio vaccination","People being turned away","No, traditional/religious…
241,1295745457800089088,"Agree","Female","Have a child less than 5 years","Do not know","No, not concerned","Think polio is severe","Think polio is causes paralysis","Think polio vaccines prevent polio","Think polio vaccine is safe","Think getting polio vaccine for child under 5 years is important","Have not seen or heard anything negative about polio vaccines","Find it difficult to get polio vac…
242,1295745457800086016,"Agree","Female","Have a child less than 5 years","Child has ever received polio vaccine","Yes, concerned","Think polio is severe","Think polio is causes paralysis","Think polio vaccines prevent polio","Think polio vaccine is safe","Think getting polio vaccine for child under 5 years is important","Have not seen or heard anything negative about polio vaccines","Find it eas…
243,1295745457791700480,"Agree","Female","Have a child less than 5 years","Child has ever received polio vaccine","No, not concerned","Think polio is severe","Think polio is causes paralysis","Think polio vaccines prevent polio","Think polio vaccine is safe","Think getting polio vaccine for child under 5 years is important","Have not seen or heard anything negative about polio vaccines","Find it …
244,1295745435322812160,"Agree","Female","Have a child less than 5 years","Child has ever received polio vaccine","No, not concerned","Think polio is severe","Think polio is causes paralysis","Think polio vaccines prevent polio","Think polio vaccine is safe","Think getting polio vaccine for child under 5 years is important","Have not seen or heard anything negative about polio vaccines","Find it …
245,1295745435297648128,"Agree","Female","Have a child less than 5 years","Child has ever received polio vaccine","Yes, concerned","Think polio is severe","Think polio is causes paralysis","Think polio vaccines prevent polio","Think polio vaccine is safe","Think getting polio vaccine for child under 5 years is important","Have not seen or heard anything negative about polio vaccines","Find it eas…
246,1295745435259898624,"Agree","Female","Have a child less than 5 years","Child has ever received polio vaccine","No, not concerned","Think polio is severe","Think polio is causes paralysis","Think polio vaccines prevent polio","Think polio vaccine is safe","Think getting polio vaccine for child under 5 years is important","Seen or heard something negative about polio vaccines","Find it easy to …
247,1295745435255705088,"Agree","Female","Have a child less than 5 years","Child has ever received polio vaccine","Yes, concerned","Think polio is severe","Think polio is causes paralysis","Do not think polio vaccines prevent polio","Think polio vaccine is safe","Think getting polio vaccine for child under 5 years is important","Have not seen or heard anything negative about polio vaccines","Find…
248,1295745435255702016,"Agree","Female","Have a child less than 5 years","Child has never received polio vaccine","Yes, concerned","Think polio is severe","Think polio is causes paralysis","Think polio vaccines prevent polio","Think polio vaccine is safe","Think getting polio vaccine for child under 5 years is important","Have not seen or heard anything negative about polio vaccines","Find it ea…
249,1295745435247315968,"Agree","Female","Have a child less than 5 years","Child has ever received polio vaccine","Yes, concerned","Think polio is severe","Think polio causes paralysis","Think polio vaccines prevent polio","Think polio vaccine is safe","Think getting polio vaccine for child under 5 years is important","Have not seen or heard anything negative about polio vaccines","Find it easy t…
250,1295745435184401920,"Agree","Female","Have a child less than 5 years","Child has ever received polio vaccine","Yes, concerned","Think polio is severe","Think polio is causes paralysis","Think polio vaccines prevent polio","Think polio vaccine is safe","Think getting polio vaccine for child under 5 years is important","Have not seen or heard anything negative about polio vaccines","Find it eas…
251,1295745435171818496,"Agree","Female","Have a child less than 5 years","Child has ever received polio vaccine","No, not concerned","Think polio is severe","Do not know think polio causes paralysis","Think polio vaccines prevent polio","Think polio vaccine is safe","Think getting polio vaccine for child under 5 years is important","Seen or heard something negative about polio vaccines","Find it…
252,1295745435125679104,"Agree","Female","Have a child less than 5 years","Child has ever received polio vaccine","No, not concerned","Think polio is severe","Think polio is causes paralysis","You are not sure","Think polio vaccine is safe","Think getting polio vaccine for child under 5 years is important","Seen or heard something negative about polio vaccines","Find it difficult to get polio vac…
253,1295745435121485312,"Agree","Female","Have a child less than 5 years","Child has ever received polio vaccine","Yes, concerned","Think polio is severe","Think polio is causes paralysis","Think polio vaccines prevent polio","Think polio vaccine is safe","Think getting polio vaccine for child under 5 years is important","Seen or heard something negative about polio vaccines","Find it easy to get…
254,1295745435108901120,"Agree","Female","Have a child less than 5 years","Child has ever received polio vaccine","Yes, concerned","Do not know","Do not know think polio causes paralysis","Think polio vaccines prevent polio","Think polio vaccine is safe","Think getting polio vaccine for child under 5 years is important","Have not seen or heard anything negative about polio vaccines","Find it easy…
255,1295745412526768384,"Agree","Female","Have a child less than 5 years","Child has never received polio vaccine","No, not concerned","Think polio is severe","Think polio is causes paralysis","Think polio vaccines prevent polio","Think polio vaccine is safe","Think getting polio vaccine for child under 5 years is important","Have not seen or heard anything negative about polio vaccines","Find it…
256,1295745412480634368,"Agree","Female","Have a child less than 5 years","Child has ever received polio vaccine","No, not concerned","Think polio is severe","Think polio is causes paralysis","Think polio vaccines prevent polio","Think polio vaccine is safe","Think getting polio vaccine for child under 5 years is important","Have not seen or heard anything negative about polio vaccines","Find it …
257,1295745412430302976,"Agree","Female","Have a child less than 5 years","Child has ever received polio vaccine","No, not concerned","Think polio is severe","Think polio is causes paralysis","Think polio vaccines prevent polio","Think polio vaccine is safe","Think getting polio vaccine for child under 5 years is important","Seen or heard something negative about polio vaccines","Not sure","House…
258,1295745412413522176,"Agree","Female","Have a child less than 5 years","Child has ever received polio vaccine","Yes, concerned","Think polio is severe","Think polio is causes paralysis","Think polio vaccines prevent polio","Think polio vaccine is safe","Think getting polio vaccine for child under 5 years is important","Have not seen or heard anything negative about polio vaccines","Find it eas…
259,1295745412405133824,"Agree","Female","Have a child less than 5 years","Child has never received polio vaccine","Yes, concerned","Think polio is severe","Think polio is causes paralysis","Think polio vaccines prevent polio","Think polio vaccine is safe","Think getting polio vaccine for child under 5 years is important","Have not seen or heard anything negative about polio vaccines","Find it di…
260,1295745412400941824,"Agree","Female","Have a child less than 5 years","Child has ever received polio vaccine","Yes, concerned","Think polio is severe","Think polio is causes paralysis","Think polio vaccines prevent polio","Think polio vaccine is safe","Think getting polio vaccine for child under 5 years is important","Seen or heard something negative about polio vaccines","Find it difficult t…
261,1295745412392553216,"Agree","Female","Have a child less than 5 years","Child has ever received polio vaccine","Yes, concerned","Think polio is severe","Think polio is causes paralysis","Think polio vaccines prevent polio","Think polio vaccine is safe","Think getting polio vaccine for child under 5 years is important","Have not seen or heard anything negative about polio vaccines","Find it eas…
262,1295745412371581184,"Agree","Female","Have a child less than 5 years","Child has ever received polio vaccine","Yes, concerned","Think polio is severe","Do not know think polio causes paralysis","Do not think polio vaccines prevent polio","Think polio vaccine is safe","Do not know","Have not seen or heard anything negative about polio vaccines","Find it difficult to get polio vaccination","Wai…
263,1295745390020135936,"Agree","Female","Have a child less than 5 years","Child has never received polio vaccine","Yes, concerned","Think polio is severe","Think polio is causes paralysis","Think polio vaccines prevent polio","Think polio vaccine is safe","Think getting polio vaccine for child under 5 years is important","Have not seen or heard anything negative about polio vaccines","Find it di…
264,1295745390003357440,"Agree","Female","Have a child less than 5 years","Child has never received polio vaccine","No, not concerned","Do not think polio is severe","Think polio causes paralysis","Do not think polio vaccines prevent polio","Do not think polio vaccine is safe","Do not know","Have not seen or heard anything negative about polio vaccines","Find it easy to get polio vaccination","Ti…
265,1295745389999163392,"Agree","Female","Have a child less than 5 years","Child has ever received polio vaccine","Yes, concerned","Think polio is severe","Think polio is causes paralysis","Think polio vaccines prevent polio","Do not know","Think getting polio vaccine for child under 5 years is important","Have not seen or heard anything negative about polio vaccines","Find it easy to get polio v…
266,1295745389994968064,"Agree","Female","Have a child less than 5 years","Child has never received polio vaccine","Yes, concerned","Think polio is severe","Think polio causes paralysis","Think polio vaccines prevent polio","Do not think polio vaccine is safe","Think getting polio vaccine for child under 5 years is important","Seen or heard something negative about polio vaccines","Find it diffic…
267,1295745389986580480,"Agree","Female","Have a child less than 5 years","Child has ever received polio vaccine","Yes, concerned","Think polio is severe","Think polio is causes paralysis","Think polio vaccines prevent polio","Think polio vaccine is safe","Think getting polio vaccine for child under 5 years is important","Seen or heard something negative about polio vaccines","Find it easy to get…
268,1295745389986579968,"Agree","Female","Have a child less than 5 years","Child has never received polio vaccine","Yes, concerned","Think polio is severe","Think polio is causes paralysis","Do not think polio vaccines prevent polio","Do not think polio vaccine is safe","Think getting polio vaccine for child under 5 years is important","Have not seen or heard anything negative about polio vaccine…
269,1295745389940442368,"Agree","Female","Have a child less than 5 years","Child has never received polio vaccine","Yes, concerned","Think polio is severe","Think polio is causes paralysis","Think polio vaccines prevent polio","Think polio vaccine is safe","Think getting polio vaccine for child under 5 years is important","Have not seen or heard anything negative about polio vaccines","Find it ea…
270,1295745389919469568,"Agree","Female","Have a child less than 5 years","Child has never received polio vaccine","No, not concerned","Think polio is severe","Think polio is causes paralysis","Do not think polio vaccines prevent polio","Do not think polio vaccine is safe","Do not think getting polio vaccine for child under 5 years is important","Seen or heard something negative about polio vacci…
271,1295745389852364288,"Agree","Female","Have a child less than 5 years","Child has ever received polio vaccine","No, not concerned","Do not think polio is severe","Do not know think polio causes paralysis","Do not think polio vaccines prevent polio","Think polio vaccine is safe","Do not know","Seen or heard something negative about polio vaccines","Find it easy to get polio vaccination","House …
272,1295745389852361728,"Agree","Female","Have a child less than 5 years","Child has never received polio vaccine","No, not concerned","Think polio is severe","Think polio causes paralysis","Think polio vaccines prevent polio","Do not know","Think getting polio vaccine for child under 5 years is important","Have not seen or heard anything negative about polio vaccines","Find it difficult to get p…
273,1295745389827196672,"Agree","Female","Have a child less than 5 years","Child has ever received polio vaccine","Yes, concerned","Think polio is severe","Think polio is causes paralysis","Think polio vaccines prevent polio","Do not think polio vaccine is safe","Do not think getting polio vaccine for child under 5 years is important","Have not seen or heard anything negative about polio vaccines…
274,1295745389806224640,"Agree","Female","Have a child less than 5 years","Child has never received polio vaccine","Yes, concerned","Think polio is severe","Think polio causes paralysis","Think polio vaccines prevent polio","Think polio vaccine is safe","Think getting polio vaccine for child under 5 years is important","Have not seen or heard anything negative about polio vaccines","Find it easy …
275,1295745368046174208,"Agree","Female","Have a child less than 5 years","Child has ever received polio vaccine","No, not concerned","Do not know","Do not know think polio causes paralysis","You are not sure","Do not know","Do not know","Do not know","Find it difficult to get polio vaccination","House and where polio vaccination is done are to far apart","No, traditional/religious leader do not …
276,1295745367991649024,"Agree","Female","Have a child less than 5 years","Child has ever received polio vaccine","No, not concerned","Think polio is severe","Think polio causes paralysis","Think polio vaccines prevent polio","Think polio vaccine is safe","Think getting polio vaccine for child under 5 years is important","Do not know","Find it easy to get polio vaccination","House and where polio…
277,1295745367962289152,"Agree","Female","Have a child less than 5 years","Child has ever received polio vaccine","Yes, concerned","Think polio is severe","Think polio is causes paralysis","Think polio vaccines prevent polio","Think polio vaccine is safe","Do not know","Have not seen or heard anything negative about polio vaccines","Find it easy to get polio vaccination","House and where polio va…
278,1295745367958096640,"Agree","Female","Have a child less than 5 years","Child has ever received polio vaccine","No, not concerned","Think polio is severe","Think polio is causes paralysis","Think polio vaccines prevent polio","Think polio vaccine is safe","Think getting polio vaccine for child under 5 years is important","Have not seen or heard anything negative about polio vaccines","Find it …
279,1295745367941317888,"Agree","Female","Have a child less than 5 years","Child has ever received polio vaccine","No, not concerned","Think polio is severe","Think polio is causes paralysis","Do not think polio vaccines prevent polio","Think polio vaccine is safe","Think getting polio vaccine for child under 5 years is important","Have not seen or heard anything negative about polio vaccines","F…
280,1295745367924542464,"Agree","Female","Have a child less than 5 years","Child has ever received polio vaccine","No, not concerned","Think polio is severe","Think polio is causes paralysis","Think polio vaccines prevent polio","Think polio vaccine is safe","Think getting polio vaccine for child under 5 years is important","Have not seen or heard anything negative about polio vaccines","Find it …
281,1295745367920347392,"Agree","Female","Have a child less than 5 years","Child has ever received polio vaccine","No, not concerned","Think polio is severe","Think polio is causes paralysis","Think polio vaccines prevent polio","Think polio vaccine is safe","Think getting polio vaccine for child under 5 years is important","Have not seen or heard anything negative about polio vaccines","Find it …
282,1295745367903570176,"Agree","Female","Have a child less than 5 years","Child has never received polio vaccine","Yes, concerned","Think polio is severe","Think polio is causes paralysis","Think polio vaccines prevent polio","Do not think polio vaccine is safe","Do not think getting polio vaccine for child under 5 years is important","Seen or heard something negative about polio vaccines","Find…
283,1295745367890985984,"Agree","Female","Have a child less than 5 years","Child has ever received polio vaccine","No, not concerned","Think polio is severe","Think polio is causes paralysis","Think polio vaccines prevent polio","Think polio vaccine is safe","Think getting polio vaccine for child under 5 years is important","Have not seen or heard anything negative about polio vaccines","Find it …
284,1295745367886793728,"Agree","Female","Have a child less than 5 years","Child has ever received polio vaccine","No, not concerned","Think polio is severe","Think polio is causes paralysis","Think polio vaccines prevent polio","Think polio vaccine is safe","Think getting polio vaccine for child under 5 years is important","Seen or heard something negative about polio vaccines","Find it easy to …
285,1295745367886792960,"Agree","Female","Have a child less than 5 years","Child has ever received polio vaccine","No, not concerned","Think polio is severe","Think polio is causes paralysis","Think polio vaccines prevent polio","Think polio vaccine is safe","Think getting polio vaccine for child under 5 years is important","Have not seen or heard anything negative about polio vaccines","Find it …
286,1295745367844851456,"Agree","Female","Have a child less than 5 years","Child has ever received polio vaccine","Yes, concerned","Think polio is severe","Think polio is causes paralysis","Think polio vaccines prevent polio","Do not think polio vaccine is safe","Do not know","Seen or heard something negative about polio vaccines","Find it difficult to get polio vaccination","Think there is cost …
287,1295745367836462080,"Agree","Female","Have a child less than 5 years","Child has ever received polio vaccine","Yes, concerned","Think polio is severe","Think polio is causes paralysis","Think polio vaccines prevent polio","Think polio vaccine is safe","Think getting polio vaccine for child under 5 years is important","Have not seen or heard anything negative about polio vaccines","Find it eas…
288,1295745367832266496,"Agree","Female","Have a child less than 5 years","Child has ever received polio vaccine","No, not concerned","Think polio is severe","Think polio is causes paralysis","You are not sure","Think polio vaccine is safe","Think getting polio vaccine for child under 5 years is important","Seen or heard something negative about polio vaccines","Find it easy to get polio vaccinat…
289,1295745367786128640,"Agree","Female","Have a child less than 5 years","Child has ever received polio vaccine","Yes, concerned","Think polio is severe","Think polio is causes paralysis","Think polio vaccines prevent polio","Think polio vaccine is safe","Think getting polio vaccine for child under 5 years is important","Have not seen or heard anything negative about polio vaccines","Find it eas…
290,1295745367786128128,"Agree","Female","Have a child less than 5 years","Child has ever received polio vaccine","No, not concerned","Think polio is severe","Do not know think polio causes paralysis","You are not sure","Think polio vaccine is safe","Think getting polio vaccine for child under 5 years is important","Seen or heard something negative about polio vaccines","Find it easy to get polio…
291,1295745345828946688,"Agree","Female","Have a child less than 5 years","Child has ever received polio vaccine","Yes, concerned","Think polio is severe","Think polio is causes paralysis","Think polio vaccines prevent polio","Think polio vaccine is safe","Think getting polio vaccine for child under 5 years is important","Seen or heard something negative about polio vaccines","Find it easy to get…
292,1295745345820560384,"Agree","Female","Have a child less than 5 years","Child has ever received polio vaccine","No, not concerned","Think polio is severe","Think polio is causes paralysis","Think polio vaccines prevent polio","Think polio vaccine is safe","Think getting polio vaccine for child under 5 years is important","Have not seen or heard anything negative about polio vaccines","Find it …
293,1295745345816366848,"Agree","Female","Have a child less than 5 years","Child has ever received polio vaccine","No, not concerned","Do not think polio is severe","Think polio is causes paralysis","Think polio vaccines prevent polio","Think polio vaccine is safe","Think getting polio vaccine for child under 5 years is important","Have not seen or heard anything negative about polio vaccines","F…
294,1295745345799587072,"Agree","Female","Have a child less than 5 years","Child has ever received polio vaccine","Yes, concerned","Think polio is severe","Think polio is causes paralysis","Think polio vaccines prevent polio","Think polio vaccine is safe","Think getting polio vaccine for child under 5 years is important","Have not seen or heard anything negative about polio vaccines","Find it eas…
295,1295745345778615552,"Agree","Female","Have a child less than 5 years","Child has ever received polio vaccine","Yes, concerned","Think polio is severe","Think polio is causes paralysis","Think polio vaccines prevent polio","Think polio vaccine is safe","Think getting polio vaccine for child under 5 years is important","Have not seen or heard anything negative about polio vaccines","Find it eas…
296,1295745345766033920,"Agree","Female","Have a child less than 5 years","Child has ever received polio vaccine","No, not concerned","Think polio is severe","Think polio is causes paralysis","Think polio vaccines prevent polio","Think polio vaccine is safe","Think getting polio vaccine for child under 5 years is important","Have not seen or heard anything negative about polio vaccines","Find it …
297,1295745345766032640,"Agree","Female","Have a child less than 5 years","Child has never received polio vaccine","Yes, concerned","Think polio is severe","Think polio causes paralysis","Think polio vaccines prevent polio","Do not know","Think getting polio vaccine for child under 5 years is important","Have not seen or heard anything negative about polio vaccines","Find it difficult to get poli…
298,1295745345757646592,"Agree","Female","Have a child less than 5 years","Child has ever received polio vaccine","No, not concerned","Do not think polio is severe","Think polio is causes paralysis","Think polio vaccines prevent polio","Think polio vaccine is safe","Think getting polio vaccine for child under 5 years is important","Seen or heard something negative about polio vaccines","Find it d…
299,1295745345753448704,"Agree","Female","Have a child less than 5 years","Child has ever received polio vaccine","No, not concerned","Do not know","Do not know think polio causes paralysis","You are not sure","Do not know","Think getting polio vaccine for child under 5 years is important","Have not seen or heard anything negative about polio vaccines","Find it easy to get polio vaccination","Hou…
300,1295745345749254656,"Agree","Female","Have a child less than 5 years","Child has ever received polio vaccine","No, not concerned","Think polio is severe","Think polio is causes paralysis","Think polio vaccines prevent polio","Think polio vaccine is safe","Think getting polio vaccine for child under 5 years is important","Seen or heard something negative about polio vaccines","Find it easy to …
301,1295745345719897344,"Agree","Female","Have a child less than 5 years","Child has never received polio vaccine","Yes, concerned","Think polio is severe","Think polio is causes paralysis","Think polio vaccines prevent polio","Think polio vaccine is safe","Think getting polio vaccine for child under 5 years is important","Seen or heard something negative about polio vaccines","Find it difficult …
302,1295745345707314688,"Agree","Female","Have a child less than 5 years","Child has never received polio vaccine","Yes, concerned","Think polio is severe","Think polio is causes paralysis","Think polio vaccines prevent polio","Think polio vaccine is safe","Think getting polio vaccine for child under 5 years is important","Have not seen or heard anything negative about polio vaccines","Find it di…
303,1295745345673758976,"Agree","Female","Have a child less than 5 years","Child has ever received polio vaccine","Yes, concerned","Think polio is severe","Think polio causes paralysis","Do not think polio vaccines prevent polio","Think polio vaccine is safe","Think getting polio vaccine for child under 5 years is important","Seen or heard something negative about polio vaccines","Find it easy to…
304,1295745345652787712,"Agree","Female","Have a child less than 5 years","Child has ever received polio vaccine","No, not concerned","Think polio is severe","Think polio is causes paralysis","Think polio vaccines prevent polio","Think polio vaccine is safe","Think getting polio vaccine for child under 5 years is important","Have not seen or heard anything negative about polio vaccines","Find it …
305,1295745345644400128,"Agree","Female","Have a child less than 5 years","Child has never received polio vaccine","Yes, concerned","Think polio is severe","Think polio is causes paralysis","Think polio vaccines prevent polio","Think polio vaccine is safe","Think getting polio vaccine for child under 5 years is important","Have not seen or heard anything negative about polio vaccines","Find it di…
306,1295745345619230720,"Agree","Female","Have a child less than 5 years","Child has ever received polio vaccine","Yes, concerned","Think polio is severe","Think polio is causes paralysis","Think polio vaccines prevent polio","Think polio vaccine is safe","Think getting polio vaccine for child under 5 years is important","Have not seen or heard anything negative about polio vaccines","Find it eas…
307,1295745345606649856,"Agree","Female","Have a child less than 5 years","Child has ever received polio vaccine","Yes, concerned","Think polio is severe","Think polio is causes paralysis","Think polio vaccines prevent polio","Think polio vaccine is safe","Think getting polio vaccine for child under 5 years is important","Seen or heard something negative about polio vaccines","Find it easy to get…
308,1295745317282514432,"Agree","Female","Have a child less than 5 years","Child has ever received polio vaccine","No, not concerned","Think polio is severe","Think polio is causes paralysis","Think polio vaccines prevent polio","Think polio vaccine is safe","Think getting polio vaccine for child under 5 years is important","Have not seen or heard anything negative about polio vaccines","Find it …
309,1295745317278322176,"Agree","Female","Have a child less than 5 years","Child has never received polio vaccine","Yes, concerned","Think polio is severe","Think polio causes paralysis","You are not sure","Do not know","Think getting polio vaccine for child under 5 years is important","Have not seen or heard anything negative about polio vaccines","Find it difficult to get polio vaccination","Th…
310,1295745317269932800,"Agree","Female","Have a child less than 5 years","Child has never received polio vaccine","No, not concerned","Think polio is severe","Think polio is causes paralysis","Think polio vaccines prevent polio","Think polio vaccine is safe","Think getting polio vaccine for child under 5 years is important","Seen or heard something negative about polio vaccines","Find it difficu…
311,1295745317219600640,"Agree","Female","Have a child less than 5 years","Child has ever received polio vaccine","No, not concerned","Think polio is severe","Think polio is causes paralysis","Think polio vaccines prevent polio","Think polio vaccine is safe","Think getting polio vaccine for child under 5 years is important","Have not seen or heard anything negative about polio vaccines","Find it …
312,1295745317219600384,"Agree","Female","Have a child less than 5 years","Child has ever received polio vaccine","Yes, concerned","Think polio is severe","Think polio is causes paralysis","Think polio vaccines prevent polio","Think polio vaccine is safe","Think getting polio vaccine for child under 5 years is important","Have not seen or heard anything negative about polio vaccines","Find it eas…
313,1295745317194433792,"Agree","Female","Have a child less than 5 years","Child has ever received polio vaccine","No, not concerned","Think polio is severe","Think polio is causes paralysis","Think polio vaccines prevent polio","Think polio vaccine is safe","Think getting polio vaccine for child under 5 years is important","Have not seen or heard anything negative about polio vaccines","Find it …
314,1295745317186044160,"Agree","Female","Have a child less than 5 years","Child has ever received polio vaccine","No, not concerned","Do not think polio is severe","Think polio causes paralysis","Think polio vaccines prevent polio","Think polio vaccine is safe","Think getting polio vaccine for child under 5 years is important","Have not seen or heard anything negative about polio vaccines","Find…
315,1295745317160880640,"Agree","Female","Have a child less than 5 years","Child has ever received polio vaccine","No, not concerned","Think polio is severe","Think polio is causes paralysis","Think polio vaccines prevent polio","Do not know","Think getting polio vaccine for child under 5 years is important","Have not seen or heard anything negative about polio vaccines","Find it easy to get poli…
316,1295745317152491008,"Agree","Female","Have a child less than 5 years","Child has never received polio vaccine","No, not concerned","Think polio is severe","Think polio is causes paralysis","Think polio vaccines prevent polio","Think polio vaccine is safe","Think getting polio vaccine for child under 5 years is important","Seen or heard something negative about polio vaccines","Find it difficu…
317,1295745317118937088,"Agree","Female","Have a child less than 5 years","Child has never received polio vaccine","No, not concerned","Do not think polio is severe","Do not know think polio causes paralysis","You are not sure","Do not know","Do not know","Seen or heard something negative about polio vaccines","Find it easy to get polio vaccination","Times places for vaccination are opened are no…
318,1295745317114742784,"Agree","Female","Have a child less than 5 years","Child has ever received polio vaccine","Yes, concerned","Think polio is severe","Think polio is causes paralysis","Think polio vaccines prevent polio","Think polio vaccine is safe","Think getting polio vaccine for child under 5 years is important","Have not seen or heard anything negative about polio vaccines","Find it eas…
319,1295745317114741760,"Agree","Female","Have a child less than 5 years","Child has ever received polio vaccine","Yes, concerned","Think polio is severe","Think polio is causes paralysis","Think polio vaccines prevent polio","Think polio vaccine is safe","Think getting polio vaccine for child under 5 years is important","Seen or heard something negative about polio vaccines","Find it easy to get…
320,1295745317106355200,"Agree","Female","Have a child less than 5 years","Child has never received polio vaccine","Yes, concerned","Think polio is severe","Think polio is causes paralysis","Think polio vaccines prevent polio","Do not know","Think getting polio vaccine for child under 5 years is important","Have not seen or heard anything negative about polio vaccines","Find it difficult to get p…
321,1295745317081189120,"Agree","Female","Have a child less than 5 years","Child has ever received polio vaccine","No, not concerned","Do not think polio is severe","Think polio is causes paralysis","You are not sure","Do not know","Think getting polio vaccine for child under 5 years is important","Seen or heard something negative about polio vaccines","Find it easy to get polio vaccination","Hou…
322,1295745317064410112,"Agree","Female","Have a child less than 5 years","Child has never received polio vaccine","Yes, concerned","Think polio is severe","Think polio is causes paralysis","Think polio vaccines prevent polio","Think polio vaccine is safe","Think getting polio vaccine for child under 5 years is important","Have not seen or heard anything negative about polio vaccines","Find it ea…
323,1295745317047634688,"Agree","Female","Have a child less than 5 years","Child has ever received polio vaccine","Yes, concerned","Think polio is severe","Think polio is causes paralysis","Think polio vaccines prevent polio","Think polio vaccine is safe","Do not know","Seen or heard something negative about polio vaccines","Find it difficult to get polio vaccination","House and where polio vacci…
324,1295745317043440640,"Agree","Female","Have a child less than 5 years","Child has ever received polio vaccine","Yes, concerned","Think polio is severe","Think polio is causes paralysis","Think polio vaccines prevent polio","Think polio vaccine is safe","Think getting polio vaccine for child under 5 years is important","Seen or heard something negative about polio vaccines","Find it easy to get…
325,1295745317039246080,"Agree","Female","Have a child less than 5 years","Do not know","No, not concerned","Think polio is severe","Do not know think polio causes paralysis","Think polio vaccines prevent polio","Think polio vaccine is safe","Think getting polio vaccine for child under 5 years is important","Have not seen or heard anything negative about polio vaccines","Not sure","Times places f…
326,1295745317039245568,"Agree","Female","Have a child less than 5 years","Child has ever received polio vaccine","Yes, concerned","Think polio is severe","Think polio is causes paralysis","Think polio vaccines prevent polio","Think polio vaccine is safe","Think getting polio vaccine for child under 5 years is important","Seen or heard something negative about polio vaccines","Find it difficult t…
327,1295745295325332736,"Agree","Female","Have a child less than 5 years","Child has ever received polio vaccine","Yes, concerned","Think polio is severe","Think polio is causes paralysis","Think polio vaccines prevent polio","Think polio vaccine is safe","Think getting polio vaccine for child under 5 years is important","Have not seen or heard anything negative about polio vaccines","Find it eas…
328,1295745295321139712,"Agree","Female","Have a child less than 5 years","Child has never received polio vaccine","Yes, concerned","Think polio is severe","Think polio is causes paralysis","Think polio vaccines prevent polio","Think polio vaccine is safe","Think getting polio vaccine for child under 5 years is important","Have not seen or heard anything negative about polio vaccines","Find it ea…
329,1.295745295275e+18,"Agree","Female","Have a child less than 5 years","Child has never received polio vaccine","Yes, concerned","Think polio is severe","Think polio is causes paralysis","Do not think polio vaccines prevent polio","Do not think polio vaccine is safe","Think getting polio vaccine for child under 5 years is important","Do not know","Find it difficult to get polio vaccination","Do…
330,1295745295270805760,"Agree","Female","Have a child less than 5 years","Child has ever received polio vaccine","No, not concerned","Think polio is severe","Think polio is causes paralysis","Think polio vaccines prevent polio","Think polio vaccine is safe","Think getting polio vaccine for child under 5 years is important","Seen or heard something negative about polio vaccines","Find it difficul…
331,1295745295254031104,"Agree","Female","Have a child less than 5 years","Child has ever received polio vaccine","Yes, concerned","Think polio is severe","Do not know think polio causes paralysis","Think polio vaccines prevent polio","Think polio vaccine is safe","Think getting polio vaccine for child under 5 years is important","Do not know","Find it easy to get polio vaccination","House and wh…
332,1295745295241448960,"Agree","Female","Have a child less than 5 years","Child has never received polio vaccine","No, not concerned","Do not think polio is severe","Think polio causes paralysis","Do not think polio vaccines prevent polio","Do not think polio vaccine is safe","Do not think getting polio vaccine for child under 5 years is important","Do not know","Find it easy to get polio vaccin…
333,1295745295241445632,"Agree","Female","Have a child less than 5 years","Child has never received polio vaccine","Yes, concerned","Think polio is severe","Think polio is causes paralysis","Think polio vaccines prevent polio","Think polio vaccine is safe","Think getting polio vaccine for child under 5 years is important","Do not know","Not sure","Times places for vaccination are opened are not c…
334,1295745295195310592,"Agree","Female","Have a child less than 5 years","Child has never received polio vaccine","Yes, concerned","Think polio is severe","Think polio is causes paralysis","Think polio vaccines prevent polio","Think polio vaccine is safe","Think getting polio vaccine for child under 5 years is important","Seen or heard something negative about polio vaccines","Find it difficult …
335,1295745295182726400,"Agree","Female","Have a child less than 5 years","Child has ever received polio vaccine","Yes, concerned","Think polio is severe","Think polio is causes paralysis","Think polio vaccines prevent polio","Think polio vaccine is safe","Think getting polio vaccine for child under 5 years is important","Seen or heard something negative about polio vaccines","Find it easy to get…
336,1295745295165949952,"Agree","Female","Have a child less than 5 years","Child has never received polio vaccine","Yes, concerned","Think polio is severe","Think polio is causes paralysis","Think polio vaccines prevent polio","Think polio vaccine is safe","Think getting polio vaccine for child under 5 years is important","Seen or heard something negative about polio vaccines","Find it easy to ge…
337,1295745295124005120,"Agree","Female","Have a child less than 5 years","Child has ever received polio vaccine","Yes, concerned","Think polio is severe","Think polio is causes paralysis","Think polio vaccines prevent polio","Think polio vaccine is safe","Think getting polio vaccine for child under 5 years is important","Seen or heard something negative about polio vaccines","Find it easy to get…
338,1295745273695306240,"Agree","Female","Have a child less than 5 years","Child has never received polio vaccine","No, not concerned","Think polio is severe","Think polio causes paralysis","Think polio vaccines prevent polio","Think polio vaccine is safe","Think getting polio vaccine for child under 5 years is important","Have not seen or heard anything negative about polio vaccines","Find it ea…
339,1295745273691112704,"Agree","Female","Have a child less than 5 years","Do not know","No, not concerned","Think polio is severe","Think polio is causes paralysis","Do not think polio vaccines prevent polio","Do not know","Do not know","Do not know","Find it difficult to get polio vaccination","House and where polio vaccination is done are to far apart","No, traditional/religious leader do not …
340,1295745273640780544,"Agree","Female","Have a child less than 5 years","Child has never received polio vaccine","Yes, concerned","Think polio is severe","Think polio is causes paralysis","Think polio vaccines prevent polio","Think polio vaccine is safe","Think getting polio vaccine for child under 5 years is important","Seen or heard something negative about polio vaccines","Find it difficult …
341,1295745273640780288,"Agree","Female","Have a child less than 5 years","Child has never received polio vaccine","No, not concerned","Think polio is severe","Think polio is causes paralysis","Think polio vaccines prevent polio","Think polio vaccine is safe","Think getting polio vaccine for child under 5 years is important","Seen or heard something negative about polio vaccines","Find it difficu…
342,1295745273603033600,"Agree","Female","Have a child less than 5 years","Child has never received polio vaccine","No, not concerned","Think polio is severe","Think polio is causes paralysis","Think polio vaccines prevent polio","Think polio vaccine is safe","Think getting polio vaccine for child under 5 years is important","Have not seen or heard anything negative about polio vaccines","Not sur…
343,1295745273531730944,"Agree","Female","Have a child less than 5 years","Child has ever received polio vaccine","Yes, concerned","Think polio is severe","Do not know think polio causes paralysis","You are not sure","Do not know","Think getting polio vaccine for child under 5 years is important","Seen or heard something negative about polio vaccines","Find it difficult to get polio vaccination",…
344,1295745251910092032,"Agree","Female","Have a child less than 5 years","Do not know","Yes, concerned","Think polio is severe","Think polio is causes paralysis","Think polio vaccines prevent polio","Think polio vaccine is safe","Think getting polio vaccine for child under 5 years is important","Have not seen or heard anything negative about polio vaccines","Find it easy to get polio vaccination…
345,1295745251901703936,"Agree","Female","Have a child less than 5 years","Child has ever received polio vaccine","No, not concerned","Think polio is severe","Think polio is causes paralysis","Think polio vaccines prevent polio","Think polio vaccine is safe","Think getting polio vaccine for child under 5 years is important","Have not seen or heard anything negative about polio vaccines","Find it …
346,1295745251859759104,"Agree","Female","Have a child less than 5 years","Do not know","Yes, concerned","Do not know","Think polio is causes paralysis","Think polio vaccines prevent polio","Think polio vaccine is safe","Think getting polio vaccine for child under 5 years is important","Do not know","Not sure","House and where polio vaccination is done are to far apart","Traditional/religious lea…
347,1295745251813624320,"Agree","Female","Have a child less than 5 years","Child has never received polio vaccine","Yes, concerned","Think polio is severe","Think polio is causes paralysis","Think polio vaccines prevent polio","Think polio vaccine is safe","Think getting polio vaccine for child under 5 years is important","Seen or heard something negative about polio vaccines","Find it difficult …
348,1295745251805236480,"Agree","Female","Have a child less than 5 years","Do not know","Yes, concerned","Think polio is severe","Think polio is causes paralysis","Think polio vaccines prevent polio","Think polio vaccine is safe","Think getting polio vaccine for child under 5 years is important","Have not seen or heard anything negative about polio vaccines","Find it difficult to get polio vaccin…
349,1295745251801039872,"Agree","Female","Have a child less than 5 years","Child has ever received polio vaccine","Yes, concerned","Think polio is severe","Think polio is causes paralysis","Think polio vaccines prevent polio","Think polio vaccine is safe","Do not know","Seen or heard something negative about polio vaccines","Find it easy to get polio vaccination","Times places for vaccination are…
350,1295745251750708992,"Agree","Female","Have a child less than 5 years","Child has never received polio vaccine","Yes, concerned","Think polio is severe","Think polio is causes paralysis","Think polio vaccines prevent polio","Think polio vaccine is safe","Think getting polio vaccine for child under 5 years is important","Have not seen or heard anything negative about polio vaccines","Find it di…
351,1295745251691990784,"Agree","Female","Have a child less than 5 years","Child has ever received polio vaccine","Yes, concerned","Think polio is severe","Think polio is causes paralysis","Think polio vaccines prevent polio","Think polio vaccine is safe","Think getting polio vaccine for child under 5 years is important","Have not seen or heard anything negative about polio vaccines","Find it eas…
352,1295745251687794688,"Agree","Female","Have a child less than 5 years","Child has never received polio vaccine","Yes, concerned","Think polio is severe","Do not know think polio causes paralysis","Think polio vaccines prevent polio","Think polio vaccine is safe","Think getting polio vaccine for child under 5 years is important","Seen or heard something negative about polio vaccines","Find it e…
353,1295745251679405568,"Agree","Female","Have a child less than 5 years","Child has never received polio vaccine","No, not concerned","Do not think polio is severe","Think polio causes paralysis","Think polio vaccines prevent polio","Think polio vaccine is safe","Think getting polio vaccine for child under 5 years is important","Have not seen or heard anything negative about polio vaccines","Fin…
354,1295745251675210240,"Agree","Female","Have a child less than 5 years","Child has ever received polio vaccine","Yes, concerned","Think polio is severe","Think polio is causes paralysis","Think polio vaccines prevent polio","Think polio vaccine is safe","Think getting polio vaccine for child under 5 years is important","Have not seen or heard anything negative about polio vaccines","Find it dif…
355,1295745251671016192,"Agree","Female","Have a child less than 5 years","Child has ever received polio vaccine","Yes, concerned","Think polio is severe","Think polio is causes paralysis","Think polio vaccines prevent polio","Think polio vaccine is safe","Think getting polio vaccine for child under 5 years is important","Seen or heard something negative about polio vaccines","Find it easy to get…
356,1295745251658434816,"Agree","Female","Have a child less than 5 years","Child has ever received polio vaccine","Yes, concerned","Think polio is severe","Think polio is causes paralysis","Think polio vaccines prevent polio","Think polio vaccine is safe","Think getting polio vaccine for child under 5 years is important","Have not seen or heard anything negative about polio vaccines","Find it dif…
357,1295745229869024768,"Agree","Female","Have a child less than 5 years","Child has ever received polio vaccine","Yes, concerned","Think polio is severe","Think polio is causes paralysis","You are not sure","Think polio vaccine is safe","Think getting polio vaccine for child under 5 years is important","Have not seen or heard anything negative about polio vaccines","Find it difficult to get poli…
358,1295745229839666432,"Agree","Female","Have a child less than 5 years","Child has never received polio vaccine","Yes, concerned","Think polio is severe","Think polio is causes paralysis","Think polio vaccines prevent polio","Think polio vaccine is safe","Think getting polio vaccine for child under 5 years is important","Have not seen or heard anything negative about polio vaccines","Find it di…
359,1295745229831277312,"Agree","Female","Have a child less than 5 years","Child has never received polio vaccine","Yes, concerned","Think polio is severe","Think polio causes paralysis","Think polio vaccines prevent polio","Think polio vaccine is safe","Think getting polio vaccine for child under 5 years is important","Have not seen or heard anything negative about polio vaccines","Find it diffi…
360,1295745229818693120,"Agree","Female","Have a child less than 5 years","Child has never received polio vaccine","Yes, concerned","Think polio is severe","Think polio is causes paralysis","Think polio vaccines prevent polio","Think polio vaccine is safe","Think getting polio vaccine for child under 5 years is important","Have not seen or heard anything negative about polio vaccines","Find it di…
361,1295745229801918208,"Agree","Female","Have a child less than 5 years","Child has ever received polio vaccine","Yes, concerned","Think polio is severe","Think polio is causes paralysis","Think polio vaccines prevent polio","Think polio vaccine is safe","Do not think getting polio vaccine for child under 5 years is important","Have not seen or heard anything negative about polio vaccines","Find…
362,1295745229759973120,"Agree","Female","Have a child less than 5 years","Child has never received polio vaccine","No, not concerned","Think polio is severe","Think polio is causes paralysis","Think polio vaccines prevent polio","Do not think polio vaccine is safe","Think getting polio vaccine for child under 5 years is important","Have not seen or heard anything negative about polio vaccines","…
363,1295745229751584512,"Agree","Female","Have a child less than 5 years","Child has never received polio vaccine","Yes, concerned","Think polio is severe","Do not know think polio causes paralysis","Think polio vaccines prevent polio","Think polio vaccine is safe","Think getting polio vaccine for child under 5 years is important","Have not seen or heard anything negative about polio vaccines","F…
364,1295745229697060608,"Agree","Female","Have a child less than 5 years","Child has ever received polio vaccine","Yes, concerned","Think polio is severe","Think polio is causes paralysis","Think polio vaccines prevent polio","Think polio vaccine is safe","Think getting polio vaccine for child under 5 years is important","Seen or heard something negative about polio vaccines","Find it easy to get…
365,1295745229638340608,"Agree","Female","Have a child less than 5 years","Child has ever received polio vaccine","No, not concerned","Think polio is severe","Think polio is causes paralysis","Think polio vaccines prevent polio","Think polio vaccine is safe","Think getting polio vaccine for child under 5 years is important","Seen or heard something negative about polio vaccines","Find it easy to …
366,1295745208280941056,"Agree","Female","Have a child less than 5 years","Child has ever received polio vaccine","Yes, concerned","Think polio is severe","Think polio is causes paralysis","You are not sure","Think polio vaccine is safe","Think getting polio vaccine for child under 5 years is important","Have not seen or heard anything negative about polio vaccines","Find it difficult to get poli…
367,1295745208268360192,"Agree","Female","Have a child less than 5 years","Child has ever received polio vaccine","No, not concerned","Think polio is severe","Think polio is causes paralysis","Think polio vaccines prevent polio","Think polio vaccine is safe","Think getting polio vaccine for child under 5 years is important","Have not seen or heard anything negative about polio vaccines","Find it …
368,1295745208163501824,"Agree","Female","Have a child less than 5 years","Child has never received polio vaccine","Yes, concerned","Think polio is severe","Think polio is causes paralysis","Think polio vaccines prevent polio","Think polio vaccine is safe","Think getting polio vaccine for child under 5 years is important","Have not seen or heard anything negative about polio vaccines","Find it ea…
369,1295745208159305984,"Agree","Female","Have a child less than 5 years","Child has ever received polio vaccine","No, not concerned","Think polio is severe","Think polio causes paralysis","Think polio vaccines prevent polio","Think polio vaccine is safe","Think getting polio vaccine for child under 5 years is important","Have not seen or heard anything negative about polio vaccines","Find it eas…
370,1295745208146726144,"Agree","Female","Have a child less than 5 years","Do not know","Yes, concerned","Do not know","Do not know think polio causes paralysis","You are not sure","Do not know","Think getting polio vaccine for child under 5 years is important","Have not seen or heard anything negative about polio vaccines","Find it difficult to get polio vaccination","House and where polio vacci…
371,1295745208041865472,"Agree","Female","Have a child less than 5 years","Child has ever received polio vaccine","No, not concerned","Think polio is severe","Think polio is causes paralysis","Think polio vaccines prevent polio","Think polio vaccine is safe","Think getting polio vaccine for child under 5 years is important","Seen or heard something negative about polio vaccines","Find it easy to …
372,1295745187212952064,"Agree","Female","Have a child less than 5 years","Child has ever received polio vaccine","No, not concerned","Think polio is severe","Think polio is causes paralysis","Think polio vaccines prevent polio","Think polio vaccine is safe","Think getting polio vaccine for child under 5 years is important","Have not seen or heard anything negative about polio vaccines","Find it …
373,1295745187158429440,"Agree","Female","Have a child less than 5 years","Child has never received polio vaccine","No, not concerned","Think polio is severe","Think polio causes paralysis","Think polio vaccines prevent polio","Think polio vaccine is safe","Do not think getting polio vaccine for child under 5 years is important","Do not know","Find it easy to get polio vaccination","Times places …
374,1295745187145846016,"Agree","Female","Have a child less than 5 years","Child has ever received polio vaccine","Yes, concerned","Think polio is severe","Do not know think polio causes paralysis","You are not sure","Do not know","Do not know","Have not seen or heard anything negative about polio vaccines","Find it easy to get polio vaccination","House and where polio vaccination is done are to …
375,1295745187141650432,"Agree","Female","Have a child less than 5 years","Child has ever received polio vaccine","No, not concerned","Do not think polio is severe","Think polio is causes paralysis","Think polio vaccines prevent polio","Think polio vaccine is safe","Think getting polio vaccine for child under 5 years is important","Have not seen or heard anything negative about polio vaccines","F…
376,1295745187137454848,"Agree","Female","Have a child less than 5 years","Child has never received polio vaccine","Yes, concerned","Think polio is severe","Think polio is causes paralysis","You are not sure","Think polio vaccine is safe","Think getting polio vaccine for child under 5 years is important","Have not seen or heard anything negative about polio vaccines","Find it easy to get polio va…
377,1295745187082928384,"Agree","Female","Have a child less than 5 years","Child has ever received polio vaccine","Yes, concerned","Think polio is severe","Think polio is causes paralysis","Think polio vaccines prevent polio","Think polio vaccine is safe","Think getting polio vaccine for child under 5 years is important","Seen or heard something negative about polio vaccines","Find it difficult t…
378,1295745187040987136,"Agree","Female","Have a child less than 5 years","Child has ever received polio vaccine","No, not concerned","Think polio is severe","Think polio is causes paralysis","Think polio vaccines prevent polio","Think polio vaccine is safe","Think getting polio vaccine for child under 5 years is important","Seen or heard something negative about polio vaccines","Find it easy to …
379,1295745187036792064,"Agree","Female","Have a child less than 5 years","Child has ever received polio vaccine","Yes, concerned","Think polio is severe","Think polio is causes paralysis","Think polio vaccines prevent polio","Think polio vaccine is safe","Think getting polio vaccine for child under 5 years is important","Have not seen or heard anything negative about polio vaccines","Find it eas…
380,1295745187024209664,"Agree","Female","Have a child less than 5 years","Child has never received polio vaccine","No, not concerned","Do not know","Think polio is causes paralysis","Think polio vaccines prevent polio","Think polio vaccine is safe","Think getting polio vaccine for child under 5 years is important","Seen or heard something negative about polio vaccines","Find it easy to get polio…
381,1295745186999042816,"Agree","Female","Have a child less than 5 years","Child has ever received polio vaccine","Yes, concerned","Think polio is severe","Think polio is causes paralysis","Think polio vaccines prevent polio","Think polio vaccine is safe","Think getting polio vaccine for child under 5 years is important","Seen or heard something negative about polio vaccines","Find it difficult t…
382,1295745165826198528,"Agree","Female","Have a child less than 5 years","Child has ever received polio vaccine","Yes, concerned","Think polio is severe","Think polio is causes paralysis","Think polio vaccines prevent polio","Think polio vaccine is safe","Think getting polio vaccine for child under 5 years is important","Seen or heard something negative about polio vaccines","Find it easy to get…
383,1295745165792641024,"Agree","Female","Have a child less than 5 years","Do not know","Yes, concerned","Think polio is severe","Think polio is causes paralysis","Think polio vaccines prevent polio","Think polio vaccine is safe","Think getting polio vaccine for child under 5 years is important","Have not seen or heard anything negative about polio vaccines","Find it easy to get polio vaccination…
384,1295745165763284480,"Agree","Female","Have a child less than 5 years","Child has ever received polio vaccine","No, not concerned","Think polio is severe","Think polio is causes paralysis","Think polio vaccines prevent polio","Think polio vaccine is safe","Do not think getting polio vaccine for child under 5 years is important","Have not seen or heard anything negative about polio vaccines","F…
385,1295745165729730304,"Agree","Female","Have a child less than 5 years","Child has ever received polio vaccine","Yes, concerned","Think polio is severe","Think polio causes paralysis","Think polio vaccines prevent polio","Think polio vaccine is safe","Think getting polio vaccine for child under 5 years is important","Seen or heard something negative about polio vaccines","Find it easy to get po…
386,1295745165721338624,"Agree","Female","Have a child less than 5 years","Child has ever received polio vaccine","Yes, concerned","Think polio is severe","Think polio is causes paralysis","Think polio vaccines prevent polio","Think polio vaccine is safe","Think getting polio vaccine for child under 5 years is important","Have not seen or heard anything negative about polio vaccines","Find it eas…
387,1295745165708758784,"Agree","Female","Have a child less than 5 years","Child has ever received polio vaccine","No, not concerned","Think polio is severe","Think polio is causes paralysis","Think polio vaccines prevent polio","Think polio vaccine is safe","Think getting polio vaccine for child under 5 years is important","Have not seen or heard anything negative about polio vaccines","Find it …
388,1295745165696174592,"Agree","Female","Have a child less than 5 years","Child has never received polio vaccine","Yes, concerned","Think polio is severe","Think polio is causes paralysis","Think polio vaccines prevent polio","Think polio vaccine is safe","Think getting polio vaccine for child under 5 years is important","Seen or heard something negative about polio vaccines","Find it easy to ge…
389,1295745165687787008,"Agree","Female","Have a child less than 5 years","Child has ever received polio vaccine","Yes, concerned","Think polio is severe","Think polio is causes paralysis","Think polio vaccines prevent polio","Think polio vaccine is safe","Think getting polio vaccine for child under 5 years is important","Seen or heard something negative about polio vaccines","Find it easy to get…
390,1295745165683590144,"Agree","Female","Have a child less than 5 years","Child has ever received polio vaccine","Yes, concerned","Do not know","Do not know think polio causes paralysis","Think polio vaccines prevent polio","Do not know","Think getting polio vaccine for child under 5 years is important","Do not know","Find it difficult to get polio vaccination","Do not know","Traditional/religio…
391,1295745165645841152,"Agree","Female","Have a child less than 5 years","Child has ever received polio vaccine","No, not concerned","Do not know","Think polio is causes paralysis","Think polio vaccines prevent polio","Think polio vaccine is safe","Think getting polio vaccine for child under 5 years is important","Have not seen or heard anything negative about polio vaccines","Find it easy to ge…
392,1295745165612288512,"Agree","Female","Have a child less than 5 years","Child has ever received polio vaccine","No, not concerned","Think polio is severe","Think polio is causes paralysis","Think polio vaccines prevent polio","Think polio vaccine is safe","Think getting polio vaccine for child under 5 years is important","Have not seen or heard anything negative about polio vaccines","Find it …
393,1295745144246505216,"Agree","Female","Have a child less than 5 years","Child has ever received polio vaccine","Yes, concerned","Think polio is severe","Think polio is causes paralysis","Think polio vaccines prevent polio","Think polio vaccine is safe","Think getting polio vaccine for child under 5 years is important","Seen or heard something negative about polio vaccines","Find it easy to get…
394,1295745144183590912,"Agree","Female","Have a child less than 5 years","Child has ever received polio vaccine","No, not concerned","Think polio is severe","Think polio is causes paralysis","Think polio vaccines prevent polio","Think polio vaccine is safe","Think getting polio vaccine for child under 5 years is important","Have not seen or heard anything negative about polio vaccines","Find it …
395,1295745144137453568,"Agree","Female","Have a child less than 5 years","Child has ever received polio vaccine","Yes, concerned","Think polio is severe","Think polio is causes paralysis","Think polio vaccines prevent polio","Think polio vaccine is safe","Think getting polio vaccine for child under 5 years is important","Have not seen or heard anything negative about polio vaccines","Find it eas…
396,1295745144133257984,"Agree","Female","Have a child less than 5 years","Child has ever received polio vaccine","No, not concerned","Think polio is severe","Think polio is causes paralysis","Think polio vaccines prevent polio","Think polio vaccine is safe","Think getting polio vaccine for child under 5 years is important","Have not seen or heard anything negative about polio vaccines","Find it …
397,1295745144112285952,"Agree","Female","Have a child less than 5 years","Child has ever received polio vaccine","Yes, concerned","Think polio is severe","Think polio is causes paralysis","Think polio vaccines prevent polio","Think polio vaccine is safe","Think getting polio vaccine for child under 5 years is important","Seen or heard something negative about polio vaccines","Find it easy to get…
398,1295745144103899136,"Agree","Female","Have a child less than 5 years","Child has never received polio vaccine","No, not concerned","Think polio is severe","Think polio is causes paralysis","Think polio vaccines prevent polio","Think polio vaccine is safe","Think getting polio vaccine for child under 5 years is important","Have not seen or heard anything negative about polio vaccines","Find it…
399,1295745122754888960,"Agree","Female","Have a child less than 5 years","Child has ever received polio vaccine","No, not concerned","Think polio is severe","Think polio is causes paralysis","Think polio vaccines prevent polio","Think polio vaccine is safe","Think getting polio vaccine for child under 5 years is important","Have not seen or heard anything negative about polio vaccines","Find it …
400,1295745122738113024,"Agree","Female","Have a child less than 5 years","Child has ever received polio vaccine","No, not concerned","Think polio is severe","Think polio is causes paralysis","Think polio vaccines prevent polio","Think polio vaccine is safe","Think getting polio vaccine for child under 5 years is important","Seen or heard something negative about polio vaccines","Find it easy to …
401,1295745122704559360,"Agree","Female","Have a child less than 5 years","Child has never received polio vaccine","No, not concerned","Do not think polio is severe","Think polio causes paralysis","Do not think polio vaccines prevent polio","Think polio vaccine is safe","Think getting polio vaccine for child under 5 years is important","Have not seen or heard anything negative about polio vaccine…
402,1295745122582925056,"Agree","Female","Have a child less than 5 years","Child has ever received polio vaccine","Yes, concerned","Think polio is severe","Think polio is causes paralysis","Think polio vaccines prevent polio","Think polio vaccine is safe","Do not know","Seen or heard something negative about polio vaccines","Find it easy to get polio vaccination","House and where polio vaccinatio…
403,1295745122570341376,"Agree","Female","Have a child less than 5 years","Do not know","No, not concerned","Think polio is severe","Think polio is causes paralysis","Think polio vaccines prevent polio","Think polio vaccine is safe","Think getting polio vaccine for child under 5 years is important","Have not seen or heard anything negative about polio vaccines","Find it difficult to get polio vac…
404,1295745122549369344,"Agree","Female","Have a child less than 5 years","Child has ever received polio vaccine","Yes, concerned","Think polio is severe","Think polio is causes paralysis","Think polio vaccines prevent polio","Do not know","Think getting polio vaccine for child under 5 years is important","Seen or heard something negative about polio vaccines","Find it easy to get polio vaccinati…
405,1295745095403832320,"Agree","Female","Have a child less than 5 years","Child has ever received polio vaccine","No, not concerned","Think polio is severe","Think polio is causes paralysis","Think polio vaccines prevent polio","Think polio vaccine is safe","Think getting polio vaccine for child under 5 years is important","Seen or heard something negative about polio vaccines","Find it easy to …
406,1295745095399639296,"Agree","Female","Have a child less than 5 years","Child has ever received polio vaccine","No, not concerned","Think polio is severe","Think polio is causes paralysis","Think polio vaccines prevent polio","Think polio vaccine is safe","Think getting polio vaccine for child under 5 years is important","Have not seen or heard anything negative about polio vaccines","Find it …
407,1295745095399639040,"Agree","Female","Have a child less than 5 years","Do not know","Yes, concerned","Think polio is severe","Think polio is causes paralysis","Think polio vaccines prevent polio","Think polio vaccine is safe","Think getting polio vaccine for child under 5 years is important","Do not know","Find it easy to get polio vaccination","House and where polio vaccination is done are t…
408,1295745095387056640,"Agree","Female","Have a child less than 5 years","Child has ever received polio vaccine","No, not concerned","Do not know","Do not know think polio causes paralysis","Think polio vaccines prevent polio","Think polio vaccine is safe","Think getting polio vaccine for child under 5 years is important","Do not know","Find it difficult to get polio vaccination","Do not know","…
409,1295745095382863616,"Agree","Female","Have a child less than 5 years","Child has never received polio vaccine","No, not concerned","Do not know","Do not know think polio causes paralysis","Do not think polio vaccines prevent polio","Think polio vaccine is safe","Think getting polio vaccine for child under 5 years is important","Have not seen or heard anything negative about polio vaccines","F…
410,1295745095353502976,"Agree","Female","Have a child less than 5 years","Child has ever received polio vaccine","Yes, concerned","Think polio is severe","Think polio causes paralysis","Think polio vaccines prevent polio","Think polio vaccine is safe","Think getting polio vaccine for child under 5 years is important","Have not seen or heard anything negative about polio vaccines","Find it diffic…
411,1295745095315755008,"Agree","Female","Have a child less than 5 years","Child has ever received polio vaccine","Yes, concerned","Think polio is severe","Think polio is causes paralysis","Think polio vaccines prevent polio","Think polio vaccine is safe","Think getting polio vaccine for child under 5 years is important","Have not seen or heard anything negative about polio vaccines","Find it eas…
412,1295745095311558400,"Agree","Female","Have a child less than 5 years","Do not know","Yes, concerned","Think polio is severe","Do not know think polio causes paralysis","Think polio vaccines prevent polio","Do not think polio vaccine is safe","Do not think getting polio vaccine for child under 5 years is important","Have not seen or heard anything negative about polio vaccines","Find it diffic…
413,1295745095307363072,"Agree","Female","Have a child less than 5 years","Child has never received polio vaccine","Yes, concerned","Think polio is severe","Think polio is causes paralysis","Do not think polio vaccines prevent polio","Think polio vaccine is safe","Think getting polio vaccine for child under 5 years is important","Have not seen or heard anything negative about polio vaccines","Fin…
414,1295745095294782464,"Agree","Female","Have a child less than 5 years","Child has ever received polio vaccine","Yes, concerned","Think polio is severe","Think polio is causes paralysis","Think polio vaccines prevent polio","Think polio vaccine is safe","Think getting polio vaccine for child under 5 years is important","Have not seen or heard anything negative about polio vaccines","Find it dif…
415,1295745095265421312,"Agree","Female","Have a child less than 5 years","Child has ever received polio vaccine","Yes, concerned","Think polio is severe","Think polio is causes paralysis","Think polio vaccines prevent polio","Think polio vaccine is safe","Think getting polio vaccine for child under 5 years is important","Seen or heard something negative about polio vaccines","Find it easy to get…
416,1295745095231867392,"Agree","Female","Have a child less than 5 years","Child has ever received polio vaccine","No, not concerned","Think polio is severe","Think polio is causes paralysis","Think polio vaccines prevent polio","Think polio vaccine is safe","Think getting polio vaccine for child under 5 years is important","Seen or heard something negative about polio vaccines","Find it easy to …
417,1295745095198310912,"Agree","Female","Have a child less than 5 years","Child has ever received polio vaccine","Yes, concerned","Think polio is severe","Think polio is causes paralysis","Think polio vaccines prevent polio","Think polio vaccine is safe","Think getting polio vaccine for child under 5 years is important","Do not know","Find it difficult to get polio vaccination","Waiting time dur…
418,1295745095160564736,"Agree","Female","Have a child less than 5 years","Do not know","No, not concerned","Do not know","Do not know think polio causes paralysis","You are not sure","Do not think polio vaccine is safe","Do not know","Have not seen or heard anything negative about polio vaccines","Not sure","Times places for vaccination are opened are not convenient","Do not know","Do not know",…
419,1295745095160562176,"Agree","Female","Have a child less than 5 years","Child has ever received polio vaccine","No, not concerned","Think polio is severe","Think polio is causes paralysis","Think polio vaccines prevent polio","Think polio vaccine is safe","Think getting polio vaccine for child under 5 years is important","Have not seen or heard anything negative about polio vaccines","Find it …
420,1295745074193237248,"Agree","Female","Have a child less than 5 years","Child has ever received polio vaccine","No, not concerned","Think polio is severe","Think polio is causes paralysis","Think polio vaccines prevent polio","Think polio vaccine is safe","Think getting polio vaccine for child under 5 years is important","Seen or heard something negative about polio vaccines","Find it difficul…
421,1295745074147099136,"Agree","Female","Have a child less than 5 years","Child has never received polio vaccine","No, not concerned","Think polio is severe","Think polio is causes paralysis","Think polio vaccines prevent polio","Do not think polio vaccine is safe","Think getting polio vaccine for child under 5 years is important","Have not seen or heard anything negative about polio vaccines","…
422,1295745074105156608,"Agree","Female","Have a child less than 5 years","Do not know","Yes, concerned","Think polio is severe","Think polio is causes paralysis","You are not sure","Do not know","Think getting polio vaccine for child under 5 years is important","Have not seen or heard anything negative about polio vaccines","Not sure","House and where polio vaccination is done are to far apart",…
423,1295745074025465344,"Agree","Female","Have a child less than 5 years","Child has ever received polio vaccine","No, not concerned","Think polio is severe","Think polio is causes paralysis","Think polio vaccines prevent polio","Think polio vaccine is safe","Think getting polio vaccine for child under 5 years is important","Seen or heard something negative about polio vaccines","Not sure","House…
424,1295745073996105728,"Agree","Female","Have a child less than 5 years","Child has ever received polio vaccine","Yes, concerned","Think polio is severe","Think polio is causes paralysis","Think polio vaccines prevent polio","Think polio vaccine is safe","Think getting polio vaccine for child under 5 years is important","Seen or heard something negative about polio vaccines","Find it easy to get…
425,1295745053058140416,"Agree","Female","Have a child less than 5 years","Child has never received polio vaccine","No, not concerned","Think polio is severe","Think polio is causes paralysis","Think polio vaccines prevent polio","Think polio vaccine is safe","Think getting polio vaccine for child under 5 years is important","Seen or heard something negative about polio vaccines","Find it difficu…
426,1.295745053012e+18,"Agree","Female","Have a child less than 5 years","Child has ever received polio vaccine","Yes, concerned","Think polio is severe","Do not know think polio causes paralysis","Think polio vaccines prevent polio","Think polio vaccine is safe","Think getting polio vaccine for child under 5 years is important","Have not seen or heard anything negative about polio vaccines","Fin…
427,1295745052970057984,"Agree","Female","Have a child less than 5 years","Child has ever received polio vaccine","No, not concerned","Think polio is severe","Think polio is causes paralysis","Think polio vaccines prevent polio","Think polio vaccine is safe","Think getting polio vaccine for child under 5 years is important","Have not seen or heard anything negative about polio vaccines","Find it …
428,1295745052940698880,"Agree","Female","Have a child less than 5 years","Child has never received polio vaccine","No, not concerned","Think polio is severe","Do not know think polio causes paralysis","You are not sure","Think polio vaccine is safe","Think getting polio vaccine for child under 5 years is important","Have not seen or heard anything negative about polio vaccines","Find it easy to …
429,1295745052894564096,"Agree","Female","Have a child less than 5 years","Child has never received polio vaccine","No, not concerned","Think polio is severe","Think polio causes paralysis","Think polio vaccines prevent polio","Think polio vaccine is safe","Think getting polio vaccine for child under 5 years is important","Have not seen or heard anything negative about polio vaccines","Find it di…
430,1295745052886173440,"Agree","Female","Have a child less than 5 years","Child has never received polio vaccine","Yes, concerned","Do not think polio is severe","Do not know think polio causes paralysis","You are not sure","Think polio vaccine is safe","Think getting polio vaccine for child under 5 years is important","Seen or heard something negative about polio vaccines","Not sure","House and…
431,1295745052873589760,"Agree","Female","Have a child less than 5 years","Child has ever received polio vaccine","Yes, concerned","Think polio is severe","Think polio is causes paralysis","Think polio vaccines prevent polio","Think polio vaccine is safe","Think getting polio vaccine for child under 5 years is important","Have not seen or heard anything negative about polio vaccines","Find it eas…
432,1295745032006929920,"Agree","Female","Have a child less than 5 years","Child has never received polio vaccine","No, not concerned","Think polio is severe","Do not know think polio causes paralysis","Think polio vaccines prevent polio","Think polio vaccine is safe","Think getting polio vaccine for child under 5 years is important","Seen or heard something negative about polio vaccines","Find i…
433,1295745031994343680,"Agree","Female","Have a child less than 5 years","Child has ever received polio vaccine","Yes, concerned","Do not know","Do not know think polio causes paralysis","Think polio vaccines prevent polio","Think polio vaccine is safe","Think getting polio vaccine for child under 5 years is important","Have not seen or heard anything negative about polio vaccines","Find it easy…
434,1295745031990151168,"Agree","Female","Have a child less than 5 years","Child has never received polio vaccine","No, not concerned","Think polio is severe","Do not know think polio causes paralysis","Think polio vaccines prevent polio","Think polio vaccine is safe","Think getting polio vaccine for child under 5 years is important","Do not know","Find it easy to get polio vaccination","House an…
435,1295745031990149888,"Agree","Female","Have a child less than 5 years","Do not know","No, not concerned","Think polio is severe","Think polio is causes paralysis","Think polio vaccines prevent polio","Think polio vaccine is safe","Think getting polio vaccine for child under 5 years is important","Have not seen or heard anything negative about polio vaccines","Find it difficult to get polio vac…
436,1295745031964986880,"Agree","Female","Have a child less than 5 years","Child has never received polio vaccine","No, not concerned","Think polio is severe","Think polio is causes paralysis","Think polio vaccines prevent polio","Think polio vaccine is safe","Think getting polio vaccine for child under 5 years is important","Seen or heard something negative about polio vaccines","Find it difficu…
437,1295745031952403968,"Agree","Female","Have a child less than 5 years","Child has ever received polio vaccine","Yes, concerned","Think polio is severe","Think polio is causes paralysis","Think polio vaccines prevent polio","Think polio vaccine is safe","Think getting polio vaccine for child under 5 years is important","Seen or heard something negative about polio vaccines","Find it easy to get…
438,1295745031927237632,"Agree","Female","Have a child less than 5 years","Child has ever received polio vaccine","No, not concerned","Do not know","Do not know think polio causes paralysis","You are not sure","Think polio vaccine is safe","Think getting polio vaccine for child under 5 years is important","Have not seen or heard anything negative about polio vaccines","Find it difficult to get po…
439,1295745031889487104,"Agree","Female","Have a child less than 5 years","Child has never received polio vaccine","No, not concerned","Think polio is severe","Think polio is causes paralysis","Think polio vaccines prevent polio","Think polio vaccine is safe","Think getting polio vaccine for child under 5 years is important","Seen or heard something negative about polio vaccines","Find it difficu…
440,1295745031889486592,"Agree","Female","Have a child less than 5 years","Child has ever received polio vaccine","No, not concerned","Think polio is severe","Think polio is causes paralysis","Think polio vaccines prevent polio","Think polio vaccine is safe","Think getting polio vaccine for child under 5 years is important","Have not seen or heard anything negative about polio vaccines","Find it …
441,1295745031885291776,"Agree","Female","Have a child less than 5 years","Child has never received polio vaccine","No, not concerned","Think polio is severe","Do not know think polio causes paralysis","Think polio vaccines prevent polio","Do not know","Think getting polio vaccine for child under 5 years is important","Seen or heard something negative about polio vaccines","Find it difficult to g…
442,1295745011110904320,"Agree","Female","Have a child less than 5 years","Child has ever received polio vaccine","Yes, concerned","Think polio is severe","Think polio is causes paralysis","Think polio vaccines prevent polio","Think polio vaccine is safe","Think getting polio vaccine for child under 5 years is important","Seen or heard something negative about polio vaccines","Find it difficult t…
443,1295745011052185088,"Agree","Female","Have a child less than 5 years","Child has never received polio vaccine","Yes, concerned","Think polio is severe","Think polio is causes paralysis","Think polio vaccines prevent polio","Think polio vaccine is safe","Think getting polio vaccine for child under 5 years is important","Seen or heard something negative about polio vaccines","Find it easy to ge…
444,1295745010926354688,"Agree","Female","Have a child less than 5 years","Child has ever received polio vaccine","Yes, concerned","Think polio is severe","Think polio is causes paralysis","Think polio vaccines prevent polio","Think polio vaccine is safe","Think getting polio vaccine for child under 5 years is important","Have not seen or heard anything negative about polio vaccines","Find it eas…
445,1295745010922163968,"Agree","Female","Have a child less than 5 years","Child has never received polio vaccine","No, not concerned","Think polio is severe","Think polio is causes paralysis","Think polio vaccines prevent polio","Think polio vaccine is safe","Think getting polio vaccine for child under 5 years is important","Have not seen or heard anything negative about polio vaccines","Find it…
446,1295745010917969664,"Agree","Female","Have a child less than 5 years","Child has ever received polio vaccine","No, not concerned","Think polio is severe","Think polio is causes paralysis","Think polio vaccines prevent polio","Think polio vaccine is safe","Think getting polio vaccine for child under 5 years is important","Have not seen or heard anything negative about polio vaccines","Find it …
447,1295744990697227264,"Agree","Female","Have a child less than 5 years","Child has ever received polio vaccine","No, not concerned","Think polio is severe","Think polio is causes paralysis","Think polio vaccines prevent polio","Think polio vaccine is safe","Think getting polio vaccine for child under 5 years is important","Have not seen or heard anything negative about polio vaccines","Find it …
448,1295744990688841216,"Agree","Female","Have a child less than 5 years","Child has never received polio vaccine","No, not concerned","Think polio is severe","Think polio is causes paralysis","Think polio vaccines prevent polio","Think polio vaccine is safe","Think getting polio vaccine for child under 5 years is important","Have not seen or heard anything negative about polio vaccines","Find it…
449,1295744990634314752,"Agree","Female","Have a child less than 5 years","Do not know","Yes, concerned","Do not know","Do not know think polio causes paralysis","Think polio vaccines prevent polio","Think polio vaccine is safe","Think getting polio vaccine for child under 5 years is important","Do not know","Find it easy to get polio vaccination","Do not know","Do not know","Healthcare worker su…
450,1295744990588177152,"Agree","Female","Have a child less than 5 years","Child has ever received polio vaccine","No, not concerned","Do not know","Think polio causes paralysis","Do not think polio vaccines prevent polio","Think polio vaccine is safe","Think getting polio vaccine for child under 5 years is important","Have not seen or heard anything negative about polio vaccines","Find it easy t…
451,1295744990550426624,"Agree","Female","Have a child less than 5 years","Child has ever received polio vaccine","Yes, concerned","Think polio is severe","Think polio is causes paralysis","Think polio vaccines prevent polio","Think polio vaccine is safe","Think getting polio vaccine for child under 5 years is important","Have not seen or heard anything negative about polio vaccines","Find it eas…
452,1295744970287746560,"Agree","Female","Have a child less than 5 years","Child has ever received polio vaccine","No, not concerned","Do not know","Do not know think polio causes paralysis","Do not think polio vaccines prevent polio","Think polio vaccine is safe","Do not know","Have not seen or heard anything negative about polio vaccines","Find it difficult to get polio vaccination","Think ther…
453,1295744970279354624,"Agree","Female","Have a child less than 5 years","Do not know","No, not concerned","Do not think polio is severe","Think polio causes paralysis","You are not sure","Do not think polio vaccine is safe","Do not know","Seen or heard something negative about polio vaccines","Find it difficult to get polio vaccination","Think there is cost involved in vaccination","No, traditi…
454,1295744970266773248,"Agree","Female","Have a child less than 5 years","Child has never received polio vaccine","Yes, concerned","Think polio is severe","Think polio causes paralysis","Think polio vaccines prevent polio","Think polio vaccine is safe","Think getting polio vaccine for child under 5 years is important","Do not know","Find it difficult to get polio vaccination","Waiting time durin…
455,1295744970262579968,"Agree","Female","Have a child less than 5 years","Do not know","No, not concerned","Think polio is severe","Think polio is causes paralysis","Think polio vaccines prevent polio","Think polio vaccine is safe","Think getting polio vaccine for child under 5 years is important","Have not seen or heard anything negative about polio vaccines","Find it difficult to get polio vac…
456,1295744970254191616,"Agree","Female","Have a child less than 5 years","Child has ever received polio vaccine","No, not concerned","Think polio is severe","Think polio is causes paralysis","Think polio vaccines prevent polio","Think polio vaccine is safe","Think getting polio vaccine for child under 5 years is important","Seen or heard something negative about polio vaccines","Find it easy to …
457,1295744970195468288,"Agree","Female","Have a child less than 5 years","Child has ever received polio vaccine","No, not concerned","Do not know","Think polio causes paralysis","Think polio vaccines prevent polio","Think polio vaccine is safe","Think getting polio vaccine for child under 5 years is important","Have not seen or heard anything negative about polio vaccines","Find it easy to get p…
458,1295744970174498816,"Agree","Female","Have a child less than 5 years","Child has ever received polio vaccine","No, not concerned","Think polio is severe","Think polio is causes paralysis","Think polio vaccines prevent polio","Think polio vaccine is safe","Think getting polio vaccine for child under 5 years is important","Have not seen or heard anything negative about polio vaccines","Find it …
459,1295744970170306304,"Agree","Female","Have a child less than 5 years","Child has never received polio vaccine","Yes, concerned","Think polio is severe","Do not know think polio causes paralysis","You are not sure","Think polio vaccine is safe","Think getting polio vaccine for child under 5 years is important","Do not know","Find it difficult to get polio vaccination","House and where polio va…
460,1295744970161917696,"Agree","Female","Have a child less than 5 years","Child has ever received polio vaccine","Yes, concerned","Think polio is severe","Do not know think polio causes paralysis","Think polio vaccines prevent polio","Think polio vaccine is safe","Think getting polio vaccine for child under 5 years is important","Seen or heard something negative about polio vaccines","Find it ea…
461,1295744970153529088,"Agree","Female","Have a child less than 5 years","Child has ever received polio vaccine","Yes, concerned","Think polio is severe","Think polio is causes paralysis","Think polio vaccines prevent polio","Think polio vaccine is safe","Think getting polio vaccine for child under 5 years is important","Have not seen or heard anything negative about polio vaccines","Find it eas…
462,1295744949702102016,"Agree","Female","Have a child less than 5 years","Child has ever received polio vaccine","Yes, concerned","Think polio is severe","Think polio is causes paralysis","Think polio vaccines prevent polio","Think polio vaccine is safe","Think getting polio vaccine for child under 5 years is important","Seen or heard something negative about polio vaccines","Find it easy to get…
463,1295744949676936448,"Agree","Female","Have a child less than 5 years","Child has ever received polio vaccine","No, not concerned","Think polio is severe","Think polio is causes paralysis","Think polio vaccines prevent polio","Think polio vaccine is safe","Think getting polio vaccine for child under 5 years is important","Seen or heard something negative about polio vaccines","Find it easy to …
464,1295744949676935936,"Agree","Female","Have a child less than 5 years","Child has ever received polio vaccine","No, not concerned","Think polio is severe","Think polio is causes paralysis","Think polio vaccines prevent polio","Think polio vaccine is safe","Think getting polio vaccine for child under 5 years is important","Seen or heard something negative about polio vaccines","Find it easy to …
465,1295744949639188224,"Agree","Female","Have a child less than 5 years","Child has ever received polio vaccine","No, not concerned","Think polio is severe","Do not know think polio causes paralysis","You are not sure","Think polio vaccine is safe","Think getting polio vaccine for child under 5 years is important","Have not seen or heard anything negative about polio vaccines","Find it easy to g…
466,1295744949639186432,"Agree","Female","Have a child less than 5 years","Child has ever received polio vaccine","No, not concerned","Do not know","Do not know think polio causes paralysis","You are not sure","Do not know","Do not know","Do not know","Not sure","Do not know","Do not know","Healthcare worker do not support mothers to get polio vaccine for their children","Do not know","Do not kno…
467,1295744949584659712,"Agree","Female","Have a child less than 5 years","Child has ever received polio vaccine","No, not concerned","Think polio is severe","Think polio is causes paralysis","Think polio vaccines prevent polio","Think polio vaccine is safe","Think getting polio vaccine for child under 5 years is important","Have not seen or heard anything negative about polio vaccines","Find it …
468,1295744949572077312,"Agree","Female","Have a child less than 5 years","Child has ever received polio vaccine","No, not concerned","Think polio is severe","Think polio is causes paralysis","Think polio vaccines prevent polio","Think polio vaccine is safe","Think getting polio vaccine for child under 5 years is important","Seen or heard something negative about polio vaccines","Find it easy to …
469,1295744949563688192,"Agree","Female","Have a child less than 5 years","Child has ever received polio vaccine","Yes, concerned","Think polio is severe","Think polio is causes paralysis","You are not sure","Think polio vaccine is safe","Think getting polio vaccine for child under 5 years is important","Have not seen or heard anything negative about polio vaccines","Find it easy to get polio vac…
470,1295744949559496704,"Agree","Female","Have a child less than 5 years","Child has ever received polio vaccine","Yes, concerned","Think polio is severe","Think polio is causes paralysis","Think polio vaccines prevent polio","Think polio vaccine is safe","Think getting polio vaccine for child under 5 years is important","Seen or heard something negative about polio vaccines","Find it easy to get…
471,1295744949542719232,"Agree","Female","Have a child less than 5 years","Child has ever received polio vaccine","No, not concerned","Think polio is severe","Think polio is causes paralysis","Think polio vaccines prevent polio","Think polio vaccine is safe","Think getting polio vaccine for child under 5 years is important","Have not seen or heard anything negative about polio vaccines","Find it …
472,1295744929011599872,"Agree","Female","Have a child less than 5 years","Child has ever received polio vaccine","No, not concerned","Think polio is severe","Think polio is causes paralysis","Think polio vaccines prevent polio","Think polio vaccine is safe","Think getting polio vaccine for child under 5 years is important","Have not seen or heard anything negative about polio vaccines","Find it …
473,1295744928923520512,"Agree","Female","Have a child less than 5 years","Child has ever received polio vaccine","Yes, concerned","Do not know","Think polio causes paralysis","Think polio vaccines prevent polio","Do not think polio vaccine is safe","Think getting polio vaccine for child under 5 years is important","Have not seen or heard anything negative about polio vaccines","Find it easy to g…
474,1295744928894160384,"Agree","Female","Have a child less than 5 years","Child has ever received polio vaccine","Yes, concerned","Think polio is severe","Think polio is causes paralysis","Think polio vaccines prevent polio","Think polio vaccine is safe","Think getting polio vaccine for child under 5 years is important","Seen or heard something negative about polio vaccines","Find it easy to get…
475,1295744928889966336,"Agree","Female","Have a child less than 5 years","Child has ever received polio vaccine","Yes, concerned","Think polio is severe","Think polio is causes paralysis","Think polio vaccines prevent polio","Think polio vaccine is safe","Think getting polio vaccine for child under 5 years is important","Have not seen or heard anything negative about polio vaccines","Find it eas…
476,1295744928877382912,"Agree","Female","Have a child less than 5 years","Child has ever received polio vaccine","Yes, concerned","Think polio is severe","Think polio is causes paralysis","Think polio vaccines prevent polio","Think polio vaccine is safe","Think getting polio vaccine for child under 5 years is important","Have not seen or heard anything negative about polio vaccines","Find it eas…
477,1295744928835439360,"Agree","Female","Have a child less than 5 years","Child has ever received polio vaccine","No, not concerned","Think polio is severe","Think polio is causes paralysis","Think polio vaccines prevent polio","Think polio vaccine is safe","Think getting polio vaccine for child under 5 years is important","Seen or heard something negative about polio vaccines","Find it easy to …
478,1295744928827051264,"Agree","Female","Have a child less than 5 years","Child has ever received polio vaccine","Yes, concerned","Think polio is severe","Think polio is causes paralysis","Think polio vaccines prevent polio","Think polio vaccine is safe","Do not think getting polio vaccine for child under 5 years is important","Do not know","Find it difficult to get polio vaccination","House and…
479,1295744928793497088,"Agree","Female","Have a child less than 5 years","Child has ever received polio vaccine","Yes, concerned","Think polio is severe","Think polio is causes paralysis","Think polio vaccines prevent polio","Think polio vaccine is safe","Think getting polio vaccine for child under 5 years is important","Seen or heard something negative about polio vaccines","Find it easy to get…
480,1295744909080268288,"Agree","Female","Have a child less than 5 years","Do not know","Yes, concerned","Think polio is severe","Think polio is causes paralysis","Think polio vaccines prevent polio","Think polio vaccine is safe","Think getting polio vaccine for child under 5 years is important","Do not know","Find it difficult to get polio vaccination","House and where polio vaccination is done …
481,1295744909076073984,"Agree","Female","Have a child less than 5 years","Child has ever received polio vaccine","Yes, concerned","Think polio is severe","Think polio is causes paralysis","Think polio vaccines prevent polio","Think polio vaccine is safe","Think getting polio vaccine for child under 5 years is important","Seen or heard something negative about polio vaccines","Find it easy to get…
482,1295744909029935360,"Agree","Female","Have a child less than 5 years","Child has never received polio vaccine","Yes, concerned","Do not know","Do not know think polio causes paralysis","You are not sure","Think polio vaccine is safe","Think getting polio vaccine for child under 5 years is important","Do not know","Find it difficult to get polio vaccination","Think there is cost involved in va…
483,1295744909004768256,"Agree","Female","Have a child less than 5 years","Child has never received polio vaccine","Yes, concerned","Think polio is severe","Think polio is causes paralysis","Think polio vaccines prevent polio","Do not think polio vaccine is safe","Do not know","Seen or heard something negative about polio vaccines","Find it easy to get polio vaccination","People being turned away…
484,1295744908933465856,"Agree","Female","Have a child less than 5 years","Child has never received polio vaccine","Yes, concerned","Think polio is severe","Do not know think polio causes paralysis","Think polio vaccines prevent polio","Think polio vaccine is safe","Think getting polio vaccine for child under 5 years is important","Seen or heard something negative about polio vaccines","Find it d…
485,1295744908899913472,"Agree","Female","Have a child less than 5 years","Child has ever received polio vaccine","No, not concerned","Think polio is severe","Think polio is causes paralysis","Think polio vaccines prevent polio","Think polio vaccine is safe","Think getting polio vaccine for child under 5 years is important","Have not seen or heard anything negative about polio vaccines","Find it …
486,1295744885697020928,"Agree","Female","Have a child less than 5 years","Child has ever received polio vaccine","Yes, concerned","Think polio is severe","Think polio is causes paralysis","Think polio vaccines prevent polio","Think polio vaccine is safe","Think getting polio vaccine for child under 5 years is important","Seen or heard something negative about polio vaccines","Find it difficult t…
487,1295744885659273216,"Agree","Female","Have a child less than 5 years","Child has ever received polio vaccine","Yes, concerned","Think polio is severe","Think polio is causes paralysis","Think polio vaccines prevent polio","Think polio vaccine is safe","Think getting polio vaccine for child under 5 years is important","Do not know","Find it difficult to get polio vaccination","House and where …
488,1295744885659272960,"Agree","Female","Have a child less than 5 years","Do not know","Yes, concerned","Think polio is severe","Do not know think polio causes paralysis","Think polio vaccines prevent polio","Think polio vaccine is safe","Think getting polio vaccine for child under 5 years is important","Have not seen or heard anything negative about polio vaccines","Find it difficult to get pol…
489,1295744885625717760,"Agree","Female","Have a child less than 5 years","Child has ever received polio vaccine","No, not concerned","Do not think polio is severe","Think polio is causes paralysis","Do not think polio vaccines prevent polio","Think polio vaccine is safe","Think getting polio vaccine for child under 5 years is important","Do not know","Find it easy to get polio vaccination","Time…
490,1295744885621526528,"Agree","Female","Have a child less than 5 years","Child has ever received polio vaccine","No, not concerned","Think polio is severe","Think polio is causes paralysis","Think polio vaccines prevent polio","Think polio vaccine is safe","Think getting polio vaccine for child under 5 years is important","Do not know","Find it easy to get polio vaccination","Do not know","Trad…
491,1295744885608939776,"Agree","Female","Have a child less than 5 years","Child has ever received polio vaccine","Yes, concerned","Think polio is severe","Think polio is causes paralysis","Think polio vaccines prevent polio","Think polio vaccine is safe","Think getting polio vaccine for child under 5 years is important","Seen or heard something negative about polio vaccines","Find it easy to get…
492,1295744885516665856,"Agree","Female","Have a child less than 5 years","Child has never received polio vaccine","No, not concerned","Think polio is severe","Do not know think polio causes paralysis","Think polio vaccines prevent polio","Think polio vaccine is safe","Think getting polio vaccine for child under 5 years is important","Have not seen or heard anything negative about polio vaccines"…
493,1295744865602113280,"Agree","Female","Have a child less than 5 years","Child has ever received polio vaccine","Yes, concerned","Think polio is severe","Think polio is causes paralysis","Think polio vaccines prevent polio","Think polio vaccine is safe","Think getting polio vaccine for child under 5 years is important","Have not seen or heard anything negative about polio vaccines","Find it eas…
494,1295744865597916672,"Agree","Female","Have a child less than 5 years","Child has ever received polio vaccine","No, not concerned","Think polio is severe","Think polio is causes paralysis","Think polio vaccines prevent polio","Think polio vaccine is safe","Think getting polio vaccine for child under 5 years is important","Have not seen or heard anything negative about polio vaccines","Find it …
495,1295744865564362496,"Agree","Female","Have a child less than 5 years","Child has ever received polio vaccine","No, not concerned","Think polio is severe","Think polio is causes paralysis","Think polio vaccines prevent polio","Think polio vaccine is safe","Think getting polio vaccine for child under 5 years is important","Have not seen or heard anything negative about polio vaccines","Find it …
496,1295744865560167168,"Agree","Female","Have a child less than 5 years","Child has ever received polio vaccine","Yes, concerned","Think polio is severe","Think polio causes paralysis","Do not think polio vaccines prevent polio","Think polio vaccine is safe","Think getting polio vaccine for child under 5 years is important","Have not seen or heard anything negative about polio vaccines","Find it…
497,1295744865367229440,"Agree","Female","Have a child less than 5 years","Child has never received polio vaccine","No, not concerned","Do not think polio is severe","Think polio is causes paralysis","Think polio vaccines prevent polio","Think polio vaccine is safe","Think getting polio vaccine for child under 5 years is important","Do not know","Find it easy to get polio vaccination","Think ther…
498,1295744846056655360,"Agree","Female","Have a child less than 5 years","Child has ever received polio vaccine","Yes, concerned","Do not know","Do not know think polio causes paralysis","You are not sure","Do not know","Do not think getting polio vaccine for child under 5 years is important","Do not know","Find it difficult to get polio vaccination","House and where polio vaccination is done ar…
499,1295744846010518528,"Agree","Female","Have a child less than 5 years","Child has never received polio vaccine","Yes, concerned","Think polio is severe","Do not know think polio causes paralysis","You are not sure","Do not know","Do not know","Seen or heard something negative about polio vaccines","Find it easy to get polio vaccination","Times places for vaccination are opened are not convenie…
500,1295744845922439168,"Agree","Female","Have a child less than 5 years","Child has ever received polio vaccine","Yes, concerned","Think polio is severe","Think polio is causes paralysis","Think polio vaccines prevent polio","Think polio vaccine is safe","Think getting polio vaccine for child under 5 years is important","Seen or heard something negative about polio vaccines","Find it easy to get…
501,1295744845922437888,"Agree","Female","Have a child less than 5 years","Child has ever received polio vaccine","No, not concerned","Do not know","Think polio causes paralysis","Think polio vaccines prevent polio","Think polio vaccine is safe","Think getting polio vaccine for child under 5 years is important","Have not seen or heard anything negative about polio vaccines","Not sure","House and …
502,1295744845901466112,"Agree","Female","Have a child less than 5 years","Child has ever received polio vaccine","Yes, concerned","Think polio is severe","Think polio is causes paralysis","Think polio vaccines prevent polio","Think polio vaccine is safe","Think getting polio vaccine for child under 5 years is important","Seen or heard something negative about polio vaccines","Find it easy to get…
503,1295744826641223168,"Agree","Female","Have a child less than 5 years","Child has ever received polio vaccine","No, not concerned","Think polio is severe","Think polio is causes paralysis","Think polio vaccines prevent polio","Think polio vaccine is safe","Think getting polio vaccine for child under 5 years is important","Do not know","Find it difficult to get polio vaccination","House and whe…
504,1295744826632834560,"Agree","Female","Have a child less than 5 years","Child has ever received polio vaccine","No, not concerned","Do not think polio is severe","Think polio is causes paralysis","Think polio vaccines prevent polio","Think polio vaccine is safe","Think getting polio vaccine for child under 5 years is important","Seen or heard something negative about polio vaccines","Find it e…
505,1295744826611861248,"Agree","Female","Have a child less than 5 years","Child has ever received polio vaccine","Yes, concerned","Think polio is severe","Think polio is causes paralysis","Think polio vaccines prevent polio","Think polio vaccine is safe","Think getting polio vaccine for child under 5 years is important","Have not seen or heard anything negative about polio vaccines","Find it eas…
506,1295744826599279104,"Agree","Female","Have a child less than 5 years","Child has never received polio vaccine","Yes, concerned","Think polio is severe","Think polio is causes paralysis","Think polio vaccines prevent polio","Think polio vaccine is safe","Think getting polio vaccine for child under 5 years is important","Have not seen or heard anything negative about polio vaccines","Find it ea…
507,1295744826565725696,"Agree","Female","Have a child less than 5 years","Child has ever received polio vaccine","No, not concerned","Think polio is severe","Do not know think polio causes paralysis","Think polio vaccines prevent polio","Do not know","Think getting polio vaccine for child under 5 years is important","Have not seen or heard anything negative about polio vaccines","Find it easy to…
508,1295744826557335808,"Agree","Female","Have a child less than 5 years","Child has never received polio vaccine","No, not concerned","Do not think polio is severe","Think polio causes paralysis","Do not think polio vaccines prevent polio","Do not think polio vaccine is safe","Do not think getting polio vaccine for child under 5 years is important","Have not seen or heard anything negative about…
509,1295744826519585536,"Agree","Female","Have a child less than 5 years","Child has ever received polio vaccine","No, not concerned","Think polio is severe","Think polio causes paralysis","Think polio vaccines prevent polio","Think polio vaccine is safe","Think getting polio vaccine for child under 5 years is important","Have not seen or heard anything negative about polio vaccines","Find it eas…
510,1295744826515392256,"Agree","Female","Have a child less than 5 years","Child has never received polio vaccine","No, not concerned","Do not know","Do not know think polio causes paralysis","You are not sure","Think polio vaccine is safe","Think getting polio vaccine for child under 5 years is important","Have not seen or heard anything negative about polio vaccines","Find it difficult to get p…
511,1295744826498615040,"Agree","Female","Have a child less than 5 years","Child has ever received polio vaccine","Yes, concerned","Do not think polio is severe","Think polio causes paralysis","Do not think polio vaccines prevent polio","Think polio vaccine is safe","Do not know","Have not seen or heard anything negative about polio vaccines","Find it easy to get polio vaccination","House and whe…
512,1295744807477447424,"Agree","Female","Have a child less than 5 years","Child has never received polio vaccine","No, not concerned","Think polio is severe","Think polio is causes paralysis","Think polio vaccines prevent polio","Think polio vaccine is safe","Think getting polio vaccine for child under 5 years is important","Have not seen or heard anything negative about polio vaccines","Find it…
513,1295744807456475648,"Agree","Female","Have a child less than 5 years","Child has ever received polio vaccine","No, not concerned","Think polio is severe","Think polio is causes paralysis","Think polio vaccines prevent polio","Think polio vaccine is safe","Think getting polio vaccine for child under 5 years is important","Seen or heard something negative about polio vaccines","Find it easy to …
514,1295744807443893504,"Agree","Female","Have a child less than 5 years","Child has never received polio vaccine","Yes, concerned","Think polio is severe","Do not know think polio causes paralysis","Think polio vaccines prevent polio","Think polio vaccine is safe","Think getting polio vaccine for child under 5 years is important","Have not seen or heard anything negative about polio vaccines","F…
515,1295744807427117056,"Agree","Female","Have a child less than 5 years","Child has never received polio vaccine","Yes, concerned","Think polio is severe","Do not know think polio causes paralysis","You are not sure","Think polio vaccine is safe","Do not know","Do not know","Find it easy to get polio vaccination","People being turned away","Do not know","Healthcare worker support mothers to get …
516,1295744807418725376,"Agree","Female","Have a child less than 5 years","Child has never received polio vaccine","No, not concerned","Think polio is severe","Think polio is causes paralysis","Think polio vaccines prevent polio","Think polio vaccine is safe","Do not think getting polio vaccine for child under 5 years is important","Do not know","Not sure","Times places for vaccination are opened…
517,1295744807414532608,"Agree","Female","Have a child less than 5 years","Child has never received polio vaccine","No, not concerned","Think polio is severe","Think polio is causes paralysis","Think polio vaccines prevent polio","Do not think polio vaccine is safe","Think getting polio vaccine for child under 5 years is important","Have not seen or heard anything negative about polio vaccines","…
518,1295744807414531840,"Agree","Female","Have a child less than 5 years","Child has ever received polio vaccine","Yes, concerned","Think polio is severe","Think polio is causes paralysis","Think polio vaccines prevent polio","Think polio vaccine is safe","Think getting polio vaccine for child under 5 years is important","Seen or heard something negative about polio vaccines","Find it easy to get…
519,1295744807410337792,"Agree","Female","Have a child less than 5 years","Child has never received polio vaccine","No, not concerned","Do not know","Do not know think polio causes paralysis","You are not sure","Do not know","Do not know","Do not know","Not sure","Times places for vaccination are opened are not convenient","No, traditional/religious leader do not support","Healthcare worker do no…
520,1295744807360007936,"Agree","Female","Have a child less than 5 years","Child has never received polio vaccine","Yes, concerned","Think polio is severe","Think polio is causes paralysis","Think polio vaccines prevent polio","Think polio vaccine is safe","Think getting polio vaccine for child under 5 years is important","Seen or heard something negative about polio vaccines","Find it easy to ge…
521,1295744807339036416,"Agree","Female","Have a child less than 5 years","Child has ever received polio vaccine","No, not concerned","Think polio is severe","Think polio causes paralysis","Do not think polio vaccines prevent polio","Do not think polio vaccine is safe","Do not think getting polio vaccine for child under 5 years is important","Have not seen or heard anything negative about polio v…
522,1295744807255150080,"Agree","Female","Have a child less than 5 years","Child has ever received polio vaccine","Yes, concerned","Think polio is severe","Think polio is causes paralysis","Think polio vaccines prevent polio","Think polio vaccine is safe","Think getting polio vaccine for child under 5 years is important","Have not seen or heard anything negative about polio vaccines","Find it eas…
523,1295744807255146752,"Agree","Female","Have a child less than 5 years","Do not know","Yes, concerned","Do not know","Do not know think polio causes paralysis","You are not sure","Think polio vaccine is safe","Think getting polio vaccine for child under 5 years is important","Have not seen or heard anything negative about polio vaccines","Not sure","Do not know","Do not know","Healthcare worker…
524,1295744807250955264,"Agree","Female","Have a child less than 5 years","Child has ever received polio vaccine","No, not concerned","Think polio is severe","Think polio is causes paralysis","Think polio vaccines prevent polio","Think polio vaccine is safe","Think getting polio vaccine for child under 5 years is important","Seen or heard something negative about polio vaccines","Find it easy to …
525,1295744788053625856,"Agree","Female","Have a child less than 5 years","Do not know","Yes, concerned","Think polio is severe","Think polio causes paralysis","Think polio vaccines prevent polio","Think polio vaccine is safe","Think getting polio vaccine for child under 5 years is important","Have not seen or heard anything negative about polio vaccines","Find it difficult to get polio vaccinati…
526,1295744787973932544,"Agree","Female","Have a child less than 5 years","Child has ever received polio vaccine","Yes, concerned","Think polio is severe","Think polio is causes paralysis","Think polio vaccines prevent polio","Think polio vaccine is safe","Think getting polio vaccine for child under 5 years is important","Seen or heard something negative about polio vaccines","Find it difficult t…
527,1295744787843908352,"Agree","Female","Have a child less than 5 years","Child has ever received polio vaccine","Yes, concerned","Think polio is severe","Think polio is causes paralysis","Think polio vaccines prevent polio","Think polio vaccine is safe","Think getting polio vaccine for child under 5 years is important","Seen or heard something negative about polio vaccines","Find it easy to get…
528,1295744769263144960,"Agree","Female","Have a child less than 5 years","Child has ever received polio vaccine","Yes, concerned","Think polio is severe","Think polio is causes paralysis","Think polio vaccines prevent polio","Think polio vaccine is safe","Think getting polio vaccine for child under 5 years is important","Seen or heard something negative about polio vaccines","Find it easy to get…
529,1295744769225395456,"Agree","Female","Have a child less than 5 years","Child has never received polio vaccine","No, not concerned","Think polio is severe","Think polio is causes paralysis","Think polio vaccines prevent polio","Think polio vaccine is safe","Think getting polio vaccine for child under 5 years is important","Have not seen or heard anything negative about polio vaccines","Not sur…
530,1295744769049232384,"Agree","Female","Have a child less than 5 years","Child has ever received polio vaccine","Yes, concerned","Think polio is severe","Do not know think polio causes paralysis","You are not sure","Do not think polio vaccine is safe","Think getting polio vaccine for child under 5 years is important","Have not seen or heard anything negative about polio vaccines","Find it diffi…
531,1295744769040846592,"Agree","Female","Have a child less than 5 years","Child has never received polio vaccine","Yes, concerned","Think polio is severe","Think polio is causes paralysis","Think polio vaccines prevent polio","Think polio vaccine is safe","Think getting polio vaccine for child under 5 years is important","Have not seen or heard anything negative about polio vaccines","Find it ea…
532,1295744769032455424,"Agree","Female","Have a child less than 5 years","Child has ever received polio vaccine","Yes, concerned","Think polio is severe","Think polio is causes paralysis","Think polio vaccines prevent polio","Think polio vaccine is safe","Think getting polio vaccine for child under 5 years is important","Seen or heard something negative about polio vaccines","Find it easy to get…
533,1295744769015677440,"Agree","Female","Have a child less than 5 years","Child has ever received polio vaccine","No, not concerned","Think polio is severe","Think polio is causes paralysis","Think polio vaccines prevent polio","Think polio vaccine is safe","Think getting polio vaccine for child under 5 years is important","Have not seen or heard anything negative about polio vaccines","Find it …
534,1295744750518799872,"Agree","Female","Have a child less than 5 years","Child has never received polio vaccine","Yes, concerned","Think polio is severe","Think polio is causes paralysis","Think polio vaccines prevent polio","Do not know","Think getting polio vaccine for child under 5 years is important","Have not seen or heard anything negative about polio vaccines","Find it difficult to get p…
535,1295744750472662784,"Agree","Female","Have a child less than 5 years","Child has never received polio vaccine","Yes, concerned","Think polio is severe","Think polio is causes paralysis","Think polio vaccines prevent polio","Think polio vaccine is safe","Think getting polio vaccine for child under 5 years is important","Have not seen or heard anything negative about polio vaccines","Find it di…
536,1295744750464273152,"Agree","Female","Have a child less than 5 years","Child has never received polio vaccine","No, not concerned","Think polio is severe","Think polio is causes paralysis","Think polio vaccines prevent polio","Think polio vaccine is safe","Think getting polio vaccine for child under 5 years is important","Seen or heard something negative about polio vaccines","Find it difficu…
537,1295744750443302912,"Agree","Female","Have a child less than 5 years","Child has ever received polio vaccine","No, not concerned","Do not think polio is severe","Think polio is causes paralysis","Think polio vaccines prevent polio","Think polio vaccine is safe","Think getting polio vaccine for child under 5 years is important","Seen or heard something negative about polio vaccines","Find it e…
538,1295744750430716928,"Agree","Female","Have a child less than 5 years","Child has ever received polio vaccine","No, not concerned","Do not know","Do not know think polio causes paralysis","You are not sure","Do not know","Think getting polio vaccine for child under 5 years is important","Have not seen or heard anything negative about polio vaccines","Find it difficult to get polio vaccination"…
539,1295744750430716416,"Agree","Female","Have a child less than 5 years","Child has ever received polio vaccine","No, not concerned","Think polio is severe","Think polio is causes paralysis","Think polio vaccines prevent polio","Think polio vaccine is safe","Think getting polio vaccine for child under 5 years is important","Seen or heard something negative about polio vaccines","Find it easy to …
540,1295744750413941248,"Agree","Female","Have a child less than 5 years","Child has never received polio vaccine","Yes, concerned","Think polio is severe","Think polio is causes paralysis","You are not sure","Think polio vaccine is safe","Think getting polio vaccine for child under 5 years is important","Do not know","Find it difficult to get polio vaccination","House and where polio vaccination…
541,1295744750380385280,"Agree","Female","Have a child less than 5 years","Child has ever received polio vaccine","No, not concerned","Think polio is severe","Think polio is causes paralysis","Think polio vaccines prevent polio","Think polio vaccine is safe","Think getting polio vaccine for child under 5 years is important","Seen or heard something negative about polio vaccines","Find it easy to …
542,1295744750351027456,"Agree","Female","Have a child less than 5 years","Child has ever received polio vaccine","Yes, concerned","Think polio is severe","Think polio is causes paralysis","Think polio vaccines prevent polio","Think polio vaccine is safe","Think getting polio vaccine for child under 5 years is important","Seen or heard something negative about polio vaccines","Find it easy to get…
543,1295744731917059584,"Agree","Female","Have a child less than 5 years","Child has ever received polio vaccine","No, not concerned","Think polio is severe","Think polio is causes paralysis","Think polio vaccines prevent polio","Think polio vaccine is safe","Think getting polio vaccine for child under 5 years is important","Seen or heard something negative about polio vaccines","Find it difficul…
544,1295744731887698432,"Agree","Female","Have a child less than 5 years","Child has ever received polio vaccine","Yes, concerned","Think polio is severe","Think polio is causes paralysis","Think polio vaccines prevent polio","Think polio vaccine is safe","Think getting polio vaccine for child under 5 years is important","Seen or heard something negative about polio vaccines","Find it easy to get…
545,1295744731795425792,"Agree","Female","Have a child less than 5 years","Child has ever received polio vaccine","Yes, concerned","Think polio is severe","Think polio is causes paralysis","Think polio vaccines prevent polio","Think polio vaccine is safe","Think getting polio vaccine for child under 5 years is important","Do not know","Find it easy to get polio vaccination","House and where polio…
546,1295744731690569728,"Agree","Female","Have a child less than 5 years","Child has ever received polio vaccine","No, not concerned","Think polio is severe","Think polio causes paralysis","Think polio vaccines prevent polio","Think polio vaccine is safe","Think getting polio vaccine for child under 5 years is important","Have not seen or heard anything negative about polio vaccines","Find it dif…
547,1295744713327904512,"Agree","Female","Have a child less than 5 years","Child has ever received polio vaccine","No, not concerned","Think polio is severe","Think polio is causes paralysis","Think polio vaccines prevent polio","Think polio vaccine is safe","Think getting polio vaccine for child under 5 years is important","Have not seen or heard anything negative about polio vaccines","Find it …
548,1295744713239824896,"Agree","Female","Have a child less than 5 years","Child has ever received polio vaccine","Yes, concerned","Think polio is severe","Think polio is causes paralysis","Think polio vaccines prevent polio","Think polio vaccine is safe","Think getting polio vaccine for child under 5 years is important","Seen or heard something negative about polio vaccines","Find it easy to get…
549,1295744713189491456,"Agree","Female","Have a child less than 5 years","Child has ever received polio vaccine","No, not concerned","Think polio is severe","Think polio is causes paralysis","You are not sure","Think polio vaccine is safe","Think getting polio vaccine for child under 5 years is important","Have not seen or heard anything negative about polio vaccines","Find it easy to get polio …
550,1295744713168519680,"Agree","Female","Have a child less than 5 years","Child has never received polio vaccine","Yes, concerned","Think polio is severe","Think polio causes paralysis","Think polio vaccines prevent polio","Think polio vaccine is safe","Think getting polio vaccine for child under 5 years is important","Have not seen or heard anything negative about polio vaccines","Find it diffi…
551,1295744713122382336,"Agree","Female","Have a child less than 5 years","Child has never received polio vaccine","Yes, concerned","Think polio is severe","Think polio is causes paralysis","Think polio vaccines prevent polio","Do not think polio vaccine is safe","Do not think getting polio vaccine for child under 5 years is important","Do not know","Find it difficult to get polio vaccination","D…
552,1295744713105608448,"Agree","Female","Have a child less than 5 years","Child has ever received polio vaccine","Yes, concerned","Think polio is severe","Think polio is causes paralysis","Think polio vaccines prevent polio","Think polio vaccine is safe","Think getting polio vaccine for child under 5 years is important","Have not seen or heard anything negative about polio vaccines","Find it eas…
553,1295744713088829184,"Agree","Female","Have a child less than 5 years","Child has ever received polio vaccine","No, not concerned","Think polio is severe","Think polio is causes paralysis","Think polio vaccines prevent polio","Think polio vaccine is safe","Think getting polio vaccine for child under 5 years is important","Have not seen or heard anything negative about polio vaccines","Find it …
554,1295744713076247040,"Agree","Female","Have a child less than 5 years","Child has ever received polio vaccine","No, not concerned","Do not know","Think polio is causes paralysis","Think polio vaccines prevent polio","Think polio vaccine is safe","Think getting polio vaccine for child under 5 years is important","Seen or heard something negative about polio vaccines","Find it easy to get polio …
555,1295744713072052736,"Agree","Female","Have a child less than 5 years","Child has ever received polio vaccine","No, not concerned","Think polio is severe","Do not know think polio causes paralysis","Think polio vaccines prevent polio","Think polio vaccine is safe","Think getting polio vaccine for child under 5 years is important","Have not seen or heard anything negative about polio vaccines",…
556,1295744692251528192,"Agree","Female","Have a child less than 5 years","Child has ever received polio vaccine","Yes, concerned","Think polio is severe","Think polio is causes paralysis","Think polio vaccines prevent polio","Think polio vaccine is safe","Do not think getting polio vaccine for child under 5 years is important","Have not seen or heard anything negative about polio vaccines","Not …
557,1295744692205390336,"Agree","Female","Have a child less than 5 years","Child has ever received polio vaccine","Yes, concerned","Think polio is severe","Think polio is causes paralysis","Think polio vaccines prevent polio","Think polio vaccine is safe","Think getting polio vaccine for child under 5 years is important","Have not seen or heard anything negative about polio vaccines","Find it dif…
558,1295744692171836416,"Agree","Female","Have a child less than 5 years","Child has never received polio vaccine","Yes, concerned","Think polio is severe","Think polio causes paralysis","Think polio vaccines prevent polio","Think polio vaccine is safe","Do not think getting polio vaccine for child under 5 years is important","Have not seen or heard anything negative about polio vaccines","Find i…
559,1295744692155059968,"Agree","Female","Have a child less than 5 years","Child has ever received polio vaccine","No, not concerned","Think polio is severe","Think polio is causes paralysis","Think polio vaccines prevent polio","Think polio vaccine is safe","Think getting polio vaccine for child under 5 years is important","Seen or heard something negative about polio vaccines","Find it difficul…
560,1295744692150865664,"Agree","Female","Have a child less than 5 years","Child has never received polio vaccine","No, not concerned","Think polio is severe","Think polio is causes paralysis","Think polio vaccines prevent polio","Think polio vaccine is safe","Think getting polio vaccine for child under 5 years is important","Have not seen or heard anything negative about polio vaccines","Find it…
561,1295744692138280704,"Agree","Female","Have a child less than 5 years","Child has ever received polio vaccine","Yes, concerned","Think polio is severe","Do not know think polio causes paralysis","You are not sure","Do not know","Do not know","Have not seen or heard anything negative about polio vaccines","Find it easy to get polio vaccination","House and where polio vaccination is done are to …
562,1295744673981138944,"Agree","Female","Have a child less than 5 years","Child has ever received polio vaccine","Yes, concerned","Think polio is severe","Think polio is causes paralysis","Think polio vaccines prevent polio","Think polio vaccine is safe","Think getting polio vaccine for child under 5 years is important","Have not seen or heard anything negative about polio vaccines","Find it dif…
563,1295744673964359936,"Agree","Female","Have a child less than 5 years","Do not know","Yes, concerned","Do not know","Do not know think polio causes paralysis","You are not sure","Do not know","Do not know","Do not know","Find it easy to get polio vaccination","Think there is cost involved in vaccination","Traditional/religious leaders support","Healthcare worker support mothers to get polio va…
564,1295744673960167936,"Agree","Female","Have a child less than 5 years","Child has ever received polio vaccine","No, not concerned","Do not think polio is severe","Think polio causes paralysis","Do not think polio vaccines prevent polio","Do not think polio vaccine is safe","Think getting polio vaccine for child under 5 years is important","Seen or heard something negative about polio vaccines"…
565,1295744673943389440,"Agree","Female","Have a child less than 5 years","Child has ever received polio vaccine","Yes, concerned","Think polio is severe","Think polio is causes paralysis","Think polio vaccines prevent polio","Think polio vaccine is safe","Think getting polio vaccine for child under 5 years is important","Seen or heard something negative about polio vaccines","Find it easy to get…
566,1295744673939194112,"Agree","Female","Have a child less than 5 years","Child has ever received polio vaccine","Yes, concerned","Think polio is severe","Think polio is causes paralysis","Think polio vaccines prevent polio","Think polio vaccine is safe","Think getting polio vaccine for child under 5 years is important","Have not seen or heard anything negative about polio vaccines","Find it dif…
567,1295744673926614016,"Agree","Female","Have a child less than 5 years","Child has ever received polio vaccine","No, not concerned","Think polio is severe","Think polio is causes paralysis","Think polio vaccines prevent polio","Think polio vaccine is safe","Think getting polio vaccine for child under 5 years is important","Seen or heard something negative about polio vaccines","Find it easy to …
568,1295744673914028544,"Agree","Female","Have a child less than 5 years","Child has ever received polio vaccine","No, not concerned","Do not think polio is severe","Think polio is causes paralysis","Do not think polio vaccines prevent polio","Think polio vaccine is safe","Think getting polio vaccine for child under 5 years is important","Have not seen or heard anything negative about polio vacci…
569,1295744673809174016,"Agree","Female","Have a child less than 5 years","Child has never received polio vaccine","No, not concerned","Do not know","Do not know think polio causes paralysis","You are not sure","Do not know","Do not know","Have not seen or heard anything negative about polio vaccines","Find it easy to get polio vaccination","House and where polio vaccination is done are to far ap…
570,1295744673788202752,"Agree","Female","Have a child less than 5 years","Child has never received polio vaccine","No, not concerned","Think polio is severe","Think polio is causes paralysis","Think polio vaccines prevent polio","Think polio vaccine is safe","Do not think getting polio vaccine for child under 5 years is important","Have not seen or heard anything negative about polio vaccines","…
571,1295744653752008960,"Agree","Female","Have a child less than 5 years","Child has never received polio vaccine","No, not concerned","Think polio is severe","Think polio is causes paralysis","Think polio vaccines prevent polio","Think polio vaccine is safe","Think getting polio vaccine for child under 5 years is important","Have not seen or heard anything negative about polio vaccines","Find it…
572,1295744653718455552,"Agree","Female","Have a child less than 5 years","Child has never received polio vaccine","Yes, concerned","Think polio is severe","Think polio is causes paralysis","Think polio vaccines prevent polio","Think polio vaccine is safe","Think getting polio vaccine for child under 5 years is important","Have not seen or heard anything negative about polio vaccines","Find it di…
573,1295744653693290240,"Agree","Female","Have a child less than 5 years","Child has ever received polio vaccine","Yes, concerned","Think polio is severe","Think polio is causes paralysis","Think polio vaccines prevent polio","Think polio vaccine is safe","Think getting polio vaccine for child under 5 years is important","Have not seen or heard anything negative about polio vaccines","Find it eas…
574,1295744653663931648,"Agree","Female","Have a child less than 5 years","Child has ever received polio vaccine","Yes, concerned","Think polio is severe","Think polio is causes paralysis","Think polio vaccines prevent polio","Think polio vaccine is safe","Think getting polio vaccine for child under 5 years is important","Seen or heard something negative about polio vaccines","Find it easy to get…
575,1295744653634571776,"Agree","Female","Have a child less than 5 years","Child has ever received polio vaccine","Yes, concerned","Think polio is severe","Think polio is causes paralysis","Think polio vaccines prevent polio","Think polio vaccine is safe","Think getting polio vaccine for child under 5 years is important","Seen or heard something negative about polio vaccines","Find it easy to get…
576,1295744653609402368,"Agree","Female","Have a child less than 5 years","Child has never received polio vaccine","No, not concerned","Think polio is severe","Think polio is causes paralysis","Think polio vaccines prevent polio","Think polio vaccine is safe","Think getting polio vaccine for child under 5 years is important","Seen or heard something negative about polio vaccines","Find it easy to…
577,1295744653575848448,"Agree","Female","Have a child less than 5 years","Child has ever received polio vaccine","Yes, concerned","Think polio is severe","Think polio is causes paralysis","Think polio vaccines prevent polio","Think polio vaccine is safe","Think getting polio vaccine for child under 5 years is important","Seen or heard something negative about polio vaccines","Find it easy to get…
578,1295744653563268864,"Agree","Female","Have a child less than 5 years","Child has never received polio vaccine","Yes, concerned","Think polio is severe","Think polio is causes paralysis","Think polio vaccines prevent polio","Think polio vaccine is safe","Think getting polio vaccine for child under 5 years is important","Seen or heard something negative about polio vaccines","Find it easy to ge…
579,1295744635624230656,"Agree","Female","Have a child less than 5 years","Child has ever received polio vaccine","No, not concerned","Think polio is severe","Think polio is causes paralysis","Think polio vaccines prevent polio","Think polio vaccine is safe","Think getting polio vaccine for child under 5 years is important","Seen or heard something negative about polio vaccines","Find it easy to …
580,1295744635624230144,"Agree","Female","Have a child less than 5 years","Child has never received polio vaccine","Yes, concerned","Think polio is severe","Think polio is causes paralysis","Think polio vaccines prevent polio","Think polio vaccine is safe","Think getting polio vaccine for child under 5 years is important","Have not seen or heard anything negative about polio vaccines","Find it di…
581,1295744635624227840,"Agree","Female","Have a child less than 5 years","Child has ever received polio vaccine","Yes, concerned","Think polio is severe","Think polio is causes paralysis","Think polio vaccines prevent polio","Think polio vaccine is safe","Think getting polio vaccine for child under 5 years is important","Seen or heard something negative about polio vaccines","Find it difficult t…
582,1295744635582287360,"Agree","Female","Have a child less than 5 years","Child has ever received polio vaccine","Yes, concerned","Think polio is severe","Think polio is causes paralysis","Think polio vaccines prevent polio","Think polio vaccine is safe","Think getting polio vaccine for child under 5 years is important","Seen or heard something negative about polio vaccines","Find it easy to get…
583,1295744635523567104,"Agree","Female","Have a child less than 5 years","Child has never received polio vaccine","Yes, concerned","Do not think polio is severe","Think polio causes paralysis","Think polio vaccines prevent polio","Think polio vaccine is safe","Think getting polio vaccine for child under 5 years is important","Seen or heard something negative about polio vaccines","Find it easy t…
584,1295744635519371776,"Agree","Female","Have a child less than 5 years","Child has ever received polio vaccine","Yes, concerned","Think polio is severe","Think polio is causes paralysis","Think polio vaccines prevent polio","Think polio vaccine is safe","Think getting polio vaccine for child under 5 years is important","Seen or heard something negative about polio vaccines","Find it difficult t…
585,1295744635519369728,"Agree","Female","Have a child less than 5 years","Child has ever received polio vaccine","No, not concerned","Think polio is severe","Think polio is causes paralysis","Think polio vaccines prevent polio","Think polio vaccine is safe","Think getting polio vaccine for child under 5 years is important","Have not seen or heard anything negative about polio vaccines","Not sure…
586,1295744635502594816,"Agree","Female","Have a child less than 5 years","Child has never received polio vaccine","Yes, concerned","Think polio is severe","Think polio is causes paralysis","Think polio vaccines prevent polio","Do not know","Think getting polio vaccine for child under 5 years is important","Have not seen or heard anything negative about polio vaccines","Find it difficult to get p…
587,1295744635469038080,"Agree","Female","Have a child less than 5 years","Child has ever received polio vaccine","Yes, concerned","Think polio is severe","Think polio is causes paralysis","Think polio vaccines prevent polio","Think polio vaccine is safe","Do not know","Seen or heard something negative about polio vaccines","Find it difficult to get polio vaccination","Times places for vaccinatio…
588,1295744617626471424,"Agree","Female","Have a child less than 5 years","Child has never received polio vaccine","Yes, concerned","Think polio is severe","Do not know think polio causes paralysis","Think polio vaccines prevent polio","Think polio vaccine is safe","Think getting polio vaccine for child under 5 years is important","Have not seen or heard anything negative about polio vaccines","F…
589,1295744617618080512,"Agree","Female","Have a child less than 5 years","Do not know","Yes, concerned","Think polio is severe","Think polio causes paralysis","Think polio vaccines prevent polio","Think polio vaccine is safe","Think getting polio vaccine for child under 5 years is important","Have not seen or heard anything negative about polio vaccines","Find it difficult to get polio vaccinati…
590,1295744617613887232,"Agree","Female","Have a child less than 5 years","Child has never received polio vaccine","No, not concerned","Think polio is severe","Think polio is causes paralysis","Think polio vaccines prevent polio","Think polio vaccine is safe","Think getting polio vaccine for child under 5 years is important","Have not seen or heard anything negative about polio vaccines","Find it…
591,1295744617517416960,"Agree","Female","Have a child less than 5 years","Child has never received polio vaccine","No, not concerned","Think polio is severe","Think polio is causes paralysis","Think polio vaccines prevent polio","Think polio vaccine is safe","Think getting polio vaccine for child under 5 years is important","Seen or heard something negative about polio vaccines","Find it easy to…
592,1295744617504835584,"Agree","Female","Have a child less than 5 years","Child has ever received polio vaccine","No, not concerned","Think polio is severe","Think polio is causes paralysis","Think polio vaccines prevent polio","Think polio vaccine is safe","Think getting polio vaccine for child under 5 years is important","Seen or heard something negative about polio vaccines","Find it easy to …
593,1295744617488059904,"Agree","Female","Have a child less than 5 years","Child has ever received polio vaccine","No, not concerned","Do not think polio is severe","Think polio causes paralysis","Do not think polio vaccines prevent polio","Think polio vaccine is safe","Think getting polio vaccine for child under 5 years is important","Have not seen or heard anything negative about polio vaccines…
594,1295744617479670528,"Agree","Female","Have a child less than 5 years","Child has ever received polio vaccine","Yes, concerned","Think polio is severe","Think polio is causes paralysis","Think polio vaccines prevent polio","Think polio vaccine is safe","Think getting polio vaccine for child under 5 years is important","Seen or heard something negative about polio vaccines","Find it easy to get…
595,1295744617454502656,"Agree","Female","Have a child less than 5 years","Child has never received polio vaccine","Yes, concerned","Think polio is severe","Think polio is causes paralysis","Think polio vaccines prevent polio","Do not think polio vaccine is safe","Think getting polio vaccine for child under 5 years is important","Seen or heard something negative about polio vaccines","Find it dif…
596,1295744617450310400,"Agree","Female","Have a child less than 5 years","Child has ever received polio vaccine","No, not concerned","Think polio is severe","Think polio is causes paralysis","Think polio vaccines prevent polio","Think polio vaccine is safe","Think getting polio vaccine for child under 5 years is important","Have not seen or heard anything negative about polio vaccines","Find it …
597,1295744617446114304,"Agree","Female","Have a child less than 5 years","Child has never received polio vaccine","Yes, concerned","Think polio is severe","Think polio is causes paralysis","Think polio vaccines prevent polio","Do not think polio vaccine is safe","Think getting polio vaccine for child under 5 years is important","Have not seen or heard anything negative about polio vaccines","Not…
598,1295744617408367104,"Agree","Female","Have a child less than 5 years","Child has ever received polio vaccine","No, not concerned","Think polio is severe","Think polio is causes paralysis","Think polio vaccines prevent polio","Think polio vaccine is safe","Think getting polio vaccine for child under 5 years is important","Seen or heard something negative about polio vaccines","Find it easy to …
599,1295744617404172800,"Agree","Female","Have a child less than 5 years","Child has never received polio vaccine","No, not concerned","Think polio is severe","Think polio is causes paralysis","Think polio vaccines prevent polio","Think polio vaccine is safe","Think getting polio vaccine for child under 5 years is important","Have not seen or heard anything negative about polio vaccines","Find it…
600,1295744599582576640,"Agree","Female","Have a child less than 5 years","Child has ever received polio vaccine","No, not concerned","Think polio is severe","Do not know think polio causes paralysis","Think polio vaccines prevent polio","Think polio vaccine is safe","Think getting polio vaccine for child under 5 years is important","Seen or heard something negative about polio vaccines","Find it…
601,1295744599582576128,"Agree","Female","Have a child less than 5 years","Child has ever received polio vaccine","Yes, concerned","Think polio is severe","Think polio is causes paralysis","Think polio vaccines prevent polio","Think polio vaccine is safe","Think getting polio vaccine for child under 5 years is important","Seen or heard something negative about polio vaccines","Find it easy to get…
602,1295744599549018624,"Agree","Female","Have a child less than 5 years","Child has ever received polio vaccine","No, not concerned","Think polio is severe","Think polio is causes paralysis","Think polio vaccines prevent polio","Think polio vaccine is safe","Do not know","Do not know","Find it easy to get polio vaccination","House and where polio vaccination is done are to far apart","Do not kno…
603,1295744599540632832,"Agree","Female","Have a child less than 5 years","Child has never received polio vaccine","Yes, concerned","Think polio is severe","Think polio is causes paralysis","Think polio vaccines prevent polio","Think polio vaccine is safe","Think getting polio vaccine for child under 5 years is important","Have not seen or heard anything negative about polio vaccines","Find it ea…
604,1295744599465132544,"Agree","Female","Have a child less than 5 years","Child has ever received polio vaccine","Yes, concerned","Do not think polio is severe","Think polio is causes paralysis","Do not think polio vaccines prevent polio","Think polio vaccine is safe","Think getting polio vaccine for child under 5 years is important","Have not seen or heard anything negative about polio vaccines…
605,1295744599368665088,"Agree","Female","Have a child less than 5 years","Child has never received polio vaccine","Yes, concerned","Think polio is severe","Do not know think polio causes paralysis","Think polio vaccines prevent polio","Do not think polio vaccine is safe","Think getting polio vaccine for child under 5 years is important","Seen or heard something negative about polio vaccines","No…
606,1295744581907779072,"Agree","Female","Have a child less than 5 years","Child has ever received polio vaccine","Yes, concerned","Think polio is severe","Think polio is causes paralysis","Think polio vaccines prevent polio","Think polio vaccine is safe","Think getting polio vaccine for child under 5 years is important","Have not seen or heard anything negative about polio vaccines","Find it eas…
607,1.295744581891e+18,"Agree","Female","Have a child less than 5 years","Do not know","No, not concerned","Do not think polio is severe","Think polio causes paralysis","Think polio vaccines prevent polio","Think polio vaccine is safe","Think getting polio vaccine for child under 5 years is important","Seen or heard something negative about polio vaccines","Find it easy to get polio vaccination",…
608,1295744581886806784,"Agree","Female","Have a child less than 5 years","Child has never received polio vaccine","No, not concerned","Do not know","Think polio is causes paralysis","Think polio vaccines prevent polio","Think polio vaccine is safe","Think getting polio vaccine for child under 5 years is important","Seen or heard something negative about polio vaccines","Not sure","Do not know","…
609,1295744581819697664,"Agree","Female","Have a child less than 5 years","Do not know","Yes, concerned","Do not think polio is severe","Think polio causes paralysis","Think polio vaccines prevent polio","Think polio vaccine is safe","Think getting polio vaccine for child under 5 years is important","Have not seen or heard anything negative about polio vaccines","Find it difficult to get polio va…
610,1295744581815501824,"Agree","Female","Have a child less than 5 years","Child has ever received polio vaccine","Yes, concerned","Think polio is severe","Think polio is causes paralysis","Think polio vaccines prevent polio","Think polio vaccine is safe","Think getting polio vaccine for child under 5 years is important","Seen or heard something negative about polio vaccines","Find it easy to get…
611,1295744581748394496,"Agree","Female","Have a child less than 5 years","Child has ever received polio vaccine","Yes, concerned","Think polio is severe","Think polio is causes paralysis","Think polio vaccines prevent polio","Think polio vaccine is safe","Think getting polio vaccine for child under 5 years is important","Have not seen or heard anything negative about polio vaccines","Find it eas…
612,1295744581714841600,"Agree","Female","Have a child less than 5 years","Child has never received polio vaccine","Yes, concerned","Think polio is severe","Think polio is causes paralysis","Think polio vaccines prevent polio","Think polio vaccine is safe","Think getting polio vaccine for child under 5 years is important","Seen or heard something negative about polio vaccines","Find it easy to ge…
613,1295744581677089280,"Agree","Female","Have a child less than 5 years","Child has never received polio vaccine","No, not concerned","Think polio is severe","Think polio is causes paralysis","Think polio vaccines prevent polio","Think polio vaccine is safe","Think getting polio vaccine for child under 5 years is important","Have not seen or heard anything negative about polio vaccines","Find it…
614,1295744564421723904,"Agree","Female","Have a child less than 5 years","Do not know","Yes, concerned","Do not know","Do not know think polio causes paralysis","Think polio vaccines prevent polio","Do not know","Think getting polio vaccine for child under 5 years is important","Do not know","Find it easy to get polio vaccination","House and where polio vaccination is done are to far apart","Tra…
615,1295744564417528064,"Agree","Female","Have a child less than 5 years","Do not know","No, not concerned","Think polio is severe","Think polio is causes paralysis","Think polio vaccines prevent polio","Think polio vaccine is safe","Think getting polio vaccine for child under 5 years is important","Seen or heard something negative about polio vaccines","Find it easy to get polio vaccination","Ho…
616,1295744564354616320,"Agree","Female","Have a child less than 5 years","Child has never received polio vaccine","Yes, concerned","Think polio is severe","Think polio is causes paralysis","Think polio vaccines prevent polio","Do not think polio vaccine is safe","Do not think getting polio vaccine for child under 5 years is important","Seen or heard something negative about polio vaccines","Find…
617,1295744564316866560,"Agree","Female","Have a child less than 5 years","Do not know","No, not concerned","Do not know","Think polio is causes paralysis","Think polio vaccines prevent polio","Do not know","Think getting polio vaccine for child under 5 years is important","Seen or heard something negative about polio vaccines","Find it easy to get polio vaccination","Do not know","Traditional/re…
618,1295744564308478720,"Agree","Female","Have a child less than 5 years","Child has ever received polio vaccine","No, not concerned","Think polio is severe","Think polio is causes paralysis","Think polio vaccines prevent polio","Think polio vaccine is safe","Think getting polio vaccine for child under 5 years is important","Have not seen or heard anything negative about polio vaccines","Not sure…
619,1295744564291698688,"Agree","Female","Have a child less than 5 years","Child has ever received polio vaccine","Yes, concerned","Think polio is severe","Think polio is causes paralysis","Think polio vaccines prevent polio","Think polio vaccine is safe","Think getting polio vaccine for child under 5 years is important","Have not seen or heard anything negative about polio vaccines","Find it dif…
620,1295744564283312384,"Agree","Female","Have a child less than 5 years","Child has ever received polio vaccine","Yes, concerned","Think polio is severe","Think polio is causes paralysis","Think polio vaccines prevent polio","Do not think polio vaccine is safe","Think getting polio vaccine for child under 5 years is important","Seen or heard something negative about polio vaccines","Find it easy…
621,1295744564249759232,"Agree","Female","Have a child less than 5 years","Child has never received polio vaccine","Yes, concerned","Think polio is severe","Think polio is causes paralysis","Think polio vaccines prevent polio","Think polio vaccine is safe","Think getting polio vaccine for child under 5 years is important","Seen or heard something negative about polio vaccines","Find it easy to ge…
622,1295744564245561600,"Agree","Female","Have a child less than 5 years","Child has ever received polio vaccine","Yes, concerned","Think polio is severe","Think polio is causes paralysis","Think polio vaccines prevent polio","Think polio vaccine is safe","Think getting polio vaccine for child under 5 years is important","Have not seen or heard anything negative about polio vaccines","Find it dif…
623,1295744564195230208,"Agree","Female","Have a child less than 5 years","Child has ever received polio vaccine","No, not concerned","Think polio is severe","Do not know think polio causes paralysis","Think polio vaccines prevent polio","Do not think polio vaccine is safe","Do not think getting polio vaccine for child under 5 years is important","Have not seen or heard anything negative about po…
624,1295744564174262016,"Agree","Female","Have a child less than 5 years","Do not know","Yes, concerned","Do not know","Do not know think polio causes paralysis","You are not sure","Do not know","Think getting polio vaccine for child under 5 years is important","Do not know","Not sure","Do not know","No, traditional/religious leader do not support","Healthcare worker support mothers to get polio …
625,1295744546507851264,"Agree","Female","Have a child less than 5 years","Child has ever received polio vaccine","Yes, concerned","Think polio is severe","Think polio is causes paralysis","Think polio vaccines prevent polio","Think polio vaccine is safe","Think getting polio vaccine for child under 5 years is important","Have not seen or heard anything negative about polio vaccines","Find it eas…
626,1295744546444935424,"Agree","Female","Have a child less than 5 years","Child has never received polio vaccine","No, not concerned","Think polio is severe","Think polio causes paralysis","Think polio vaccines prevent polio","Do not know","Think getting polio vaccine for child under 5 years is important","Have not seen or heard anything negative about polio vaccines","Find it easy to get polio …
627,1295744546344272640,"Agree","Female","Have a child less than 5 years","Child has ever received polio vaccine","Yes, concerned","Think polio is severe","Think polio is causes paralysis","Think polio vaccines prevent polio","Think polio vaccine is safe","Think getting polio vaccine for child under 5 years is important","Seen or heard something negative about polio vaccines","Find it easy to get…
628,1295744528778527744,"Agree","Female","Have a child less than 5 years","Child has ever received polio vaccine","Yes, concerned","Think polio is severe","Think polio is causes paralysis","Think polio vaccines prevent polio","Think polio vaccine is safe","Think getting polio vaccine for child under 5 years is important","Seen or heard something negative about polio vaccines","Find it easy to get…
629,1295744528770140928,"Agree","Female","Have a child less than 5 years","Child has ever received polio vaccine","Yes, concerned","Think polio is severe","Think polio is causes paralysis","Think polio vaccines prevent polio","Think polio vaccine is safe","Think getting polio vaccine for child under 5 years is important","Do not know","Find it easy to get polio vaccination","House and where polio…
630,1295744528698838528,"Agree","Female","Have a child less than 5 years","Child has ever received polio vaccine","No, not concerned","Think polio is severe","Think polio is causes paralysis","Think polio vaccines prevent polio","Think polio vaccine is safe","Think getting polio vaccine for child under 5 years is important","Have not seen or heard anything negative about polio vaccines","Find it …
631,1295744528694642944,"Agree","Female","Have a child less than 5 years","Child has ever received polio vaccine","No, not concerned","Think polio is severe","Do not know think polio causes paralysis","Think polio vaccines prevent polio","Think polio vaccine is safe","Think getting polio vaccine for child under 5 years is important","Seen or heard something negative about polio vaccines","Find it…
632,1295744528669476608,"Agree","Female","Have a child less than 5 years","Child has never received polio vaccine","No, not concerned","Think polio is severe","Think polio is causes paralysis","Think polio vaccines prevent polio","Think polio vaccine is safe","Think getting polio vaccine for child under 5 years is important","Have not seen or heard anything negative about polio vaccines","Find it…
633,1295744528665283840,"Agree","Female","Have a child less than 5 years","Child has never received polio vaccine","Yes, concerned","Think polio is severe","Think polio is causes paralysis","Think polio vaccines prevent polio","Think polio vaccine is safe","Think getting polio vaccine for child under 5 years is important","Seen or heard something negative about polio vaccines","Find it easy to ge…
634,1295744528568814592,"Agree","Female","Have a child less than 5 years","Child has never received polio vaccine","No, not concerned","Think polio is severe","Think polio is causes paralysis","Think polio vaccines prevent polio","Think polio vaccine is safe","Think getting polio vaccine for child under 5 years is important","Have not seen or heard anything negative about polio vaccines","Find it…
635,1295744528568812544,"Agree","Female","Have a child less than 5 years","Child has ever received polio vaccine","Yes, concerned","Think polio is severe","Think polio is causes paralysis","Think polio vaccines prevent polio","Think polio vaccine is safe","Think getting polio vaccine for child under 5 years is important","Do not know","Find it easy to get polio vaccination","House and where polio…
636,1295744528564619264,"Agree","Female","Have a child less than 5 years","Child has ever received polio vaccine","Yes, concerned","Think polio is severe","Think polio is causes paralysis","Think polio vaccines prevent polio","Think polio vaccine is safe","Think getting polio vaccine for child under 5 years is important","Have not seen or heard anything negative about polio vaccines","Find it eas…
637,1295744510852074240,"Agree","Female","Have a child less than 5 years","Child has ever received polio vaccine","Yes, concerned","Think polio is severe","Think polio is causes paralysis","Think polio vaccines prevent polio","Think polio vaccine is safe","Think getting polio vaccine for child under 5 years is important","Have not seen or heard anything negative about polio vaccines","Find it dif…
638,1295744510847878144,"Agree","Female","Have a child less than 5 years","Child has never received polio vaccine","Yes, concerned","Think polio is severe","Think polio causes paralysis","Think polio vaccines prevent polio","Do not think polio vaccine is safe","Think getting polio vaccine for child under 5 years is important","Seen or heard something negative about polio vaccines","Find it easy t…
639,1295744510805935616,"Agree","Female","Have a child less than 5 years","Child has never received polio vaccine","No, not concerned","Do not think polio is severe","Think polio causes paralysis","You are not sure","Think polio vaccine is safe","Think getting polio vaccine for child under 5 years is important","Have not seen or heard anything negative about polio vaccines","Find it easy to get p…
640,1295744510759798784,"Agree","Female","Have a child less than 5 years","Child has ever received polio vaccine","Yes, concerned","Do not know","Think polio is causes paralysis","Think polio vaccines prevent polio","Do not know","Think getting polio vaccine for child under 5 years is important","Do not know","Find it difficult to get polio vaccination","People being turned away","Do not know","H…
641,1295744510722051840,"Agree","Female","Have a child less than 5 years","Child has ever received polio vaccine","Yes, concerned","Think polio is severe","Think polio causes paralysis","Think polio vaccines prevent polio","Think polio vaccine is safe","Think getting polio vaccine for child under 5 years is important","Seen or heard something negative about polio vaccines","Find it difficult to g…
642,1295744510680105728,"Agree","Female","Have a child less than 5 years","Child has ever received polio vaccine","No, not concerned","Think polio is severe","Think polio causes paralysis","Do not think polio vaccines prevent polio","Think polio vaccine is safe","Do not think getting polio vaccine for child under 5 years is important","Seen or heard something negative about polio vaccines","Find …
643,1295744510587833088,"Agree","Female","Have a child less than 5 years","Child has ever received polio vaccine","Yes, concerned","Think polio is severe","Think polio is causes paralysis","Think polio vaccines prevent polio","Think polio vaccine is safe","Think getting polio vaccine for child under 5 years is important","Seen or heard something negative about polio vaccines","Find it easy to get…
644,1295744492896256256,"Agree","Female","Have a child less than 5 years","Child has ever received polio vaccine","Yes, concerned","Think polio is severe","Think polio is causes paralysis","Think polio vaccines prevent polio","Think polio vaccine is safe","Think getting polio vaccine for child under 5 years is important","Seen or heard something negative about polio vaccines","Find it difficult t…
645,1295744492866898176,"Agree","Female","Have a child less than 5 years","Child has never received polio vaccine","No, not concerned","Do not think polio is severe","Think polio causes paralysis","Do not think polio vaccines prevent polio","Do not think polio vaccine is safe","Do not think getting polio vaccine for child under 5 years is important","Have not seen or heard anything negative about…
646,1295744492829150720,"Agree","Female","Have a child less than 5 years","Child has never received polio vaccine","Yes, concerned","Do not think polio is severe","Think polio causes paralysis","Think polio vaccines prevent polio","Think polio vaccine is safe","Do not think getting polio vaccine for child under 5 years is important","Have not seen or heard anything negative about polio vaccines",…
647,1295744492820759552,"Agree","Female","Have a child less than 5 years","Child has ever received polio vaccine","Yes, concerned","Think polio is severe","Think polio is causes paralysis","Think polio vaccines prevent polio","Think polio vaccine is safe","Think getting polio vaccine for child under 5 years is important","Have not seen or heard anything negative about polio vaccines","Find it eas…
648,1295744492749455616,"Agree","Female","Have a child less than 5 years","Child has never received polio vaccine","Yes, concerned","Think polio is severe","Think polio is causes paralysis","You are not sure","Do not know","Think getting polio vaccine for child under 5 years is important","Do not know","Find it difficult to get polio vaccination","Do not know","Traditional/religious leaders suppo…
649,1295744492741068544,"Agree","Female","Have a child less than 5 years","Child has ever received polio vaccine","Yes, concerned","Think polio is severe","Think polio is causes paralysis","Think polio vaccines prevent polio","Do not know","Think getting polio vaccine for child under 5 years is important","Seen or heard something negative about polio vaccines","Find it easy to get polio vaccinati…
650,1295744492732679680,"Agree","Female","Have a child less than 5 years","Child has ever received polio vaccine","No, not concerned","Think polio is severe","Think polio is causes paralysis","Think polio vaccines prevent polio","Think polio vaccine is safe","Think getting polio vaccine for child under 5 years is important","Have not seen or heard anything negative about polio vaccines","Find it …
651,1295744475376648448,"Agree","Female","Have a child less than 5 years","Child has ever received polio vaccine","Yes, concerned","Think polio is severe","Think polio is causes paralysis","Think polio vaccines prevent polio","Think polio vaccine is safe","Think getting polio vaccine for child under 5 years is important","Have not seen or heard anything negative about polio vaccines","Find it dif…
652,1295744475305346816,"Agree","Female","Have a child less than 5 years","Child has never received polio vaccine","Yes, concerned","Think polio is severe","Think polio is causes paralysis","Think polio vaccines prevent polio","Think polio vaccine is safe","Think getting polio vaccine for child under 5 years is important","Seen or heard something negative about polio vaccines","Find it difficult …
653,1295744475292763392,"Agree","Female","Have a child less than 5 years","Child has ever received polio vaccine","No, not concerned","Think polio is severe","Think polio causes paralysis","Do not think polio vaccines prevent polio","Do not think polio vaccine is safe","Think getting polio vaccine for child under 5 years is important","Seen or heard something negative about polio vaccines","Find …
654,1295744475288570880,"Agree","Female","Have a child less than 5 years","Child has ever received polio vaccine","Yes, concerned","Think polio is severe","Think polio is causes paralysis","Think polio vaccines prevent polio","Do not think polio vaccine is safe","Think getting polio vaccine for child under 5 years is important","Seen or heard something negative about polio vaccines","Find it diff…
655,1295744475271790848,"Agree","Female","Have a child less than 5 years","Child has never received polio vaccine","No, not concerned","Do not think polio is severe","Think polio is causes paralysis","Think polio vaccines prevent polio","Think polio vaccine is safe","Think getting polio vaccine for child under 5 years is important","Seen or heard something negative about polio vaccines","Find it …
656,1295744458054173696,"Agree","Female","Have a child less than 5 years","Child has ever received polio vaccine","Yes, concerned","Think polio is severe","Think polio is causes paralysis","Think polio vaccines prevent polio","Think polio vaccine is safe","Think getting polio vaccine for child under 5 years is important","Have not seen or heard anything negative about polio vaccines","Find it eas…
657,1295744458020621568,"Agree","Female","Have a child less than 5 years","Child has ever received polio vaccine","Yes, concerned","Think polio is severe","Do not know think polio causes paralysis","Think polio vaccines prevent polio","Think polio vaccine is safe","Think getting polio vaccine for child under 5 years is important","Have not seen or heard anything negative about polio vaccines","Fi…
658,1295744458003844352,"Agree","Female","Have a child less than 5 years","Child has never received polio vaccine","Yes, concerned","Think polio is severe","Think polio is causes paralysis","Think polio vaccines prevent polio","Think polio vaccine is safe","Think getting polio vaccine for child under 5 years is important","Seen or heard something negative about polio vaccines","Find it difficult …
659,1295744457970287872,"Agree","Female","Have a child less than 5 years","Child has ever received polio vaccine","Yes, concerned","Think polio is severe","Think polio is causes paralysis","Think polio vaccines prevent polio","Think polio vaccine is safe","Think getting polio vaccine for child under 5 years is important","Seen or heard something negative about polio vaccines","Find it easy to get…
660,1295744457940926720,"Agree","Female","Have a child less than 5 years","Child has never received polio vaccine","Yes, concerned","Think polio is severe","Do not know think polio causes paralysis","Think polio vaccines prevent polio","Think polio vaccine is safe","Think getting polio vaccine for child under 5 years is important","Seen or heard something negative about polio vaccines","Find it d…
661,1295744457928347392,"Agree","Female","Have a child less than 5 years","Child has never received polio vaccine","Yes, concerned","Think polio is severe","Think polio causes paralysis","Think polio vaccines prevent polio","Do not know","Do not know","Seen or heard something negative about polio vaccines","Find it difficult to get polio vaccination","People being turned away","No, traditional/re…
662,1295744440563925504,"Agree","Female","Have a child less than 5 years","Child has ever received polio vaccine","Yes, concerned","Think polio is severe","Think polio is causes paralysis","Think polio vaccines prevent polio","Think polio vaccine is safe","Think getting polio vaccine for child under 5 years is important","Seen or heard something negative about polio vaccines","Find it easy to get…
663,1295744440547151872,"Agree","Female","Have a child less than 5 years","Child has ever received polio vaccine","Yes, concerned","Think polio is severe","Think polio is causes paralysis","Think polio vaccines prevent polio","Think polio vaccine is safe","Think getting polio vaccine for child under 5 years is important","Have not seen or heard anything negative about polio vaccines","Find it dif…
664,1295744440547150336,"Agree","Female","Have a child less than 5 years","Child has never received polio vaccine","Yes, concerned","Think polio is severe","Think polio is causes paralysis","Think polio vaccines prevent polio","Think polio vaccine is safe","Think getting polio vaccine for child under 5 years is important","Have not seen or heard anything negative about polio vaccines","Find it ea…
665,1295744440521982976,"Agree","Female","Have a child less than 5 years","Child has ever received polio vaccine","No, not concerned","Think polio is severe","Think polio is causes paralysis","Think polio vaccines prevent polio","Do not think polio vaccine is safe","Think getting polio vaccine for child under 5 years is important","Seen or heard something negative about polio vaccines","Find it e…
666,1295744440400348928,"Agree","Female","Have a child less than 5 years","Child has never received polio vaccine","Yes, concerned","Think polio is severe","Think polio is causes paralysis","Think polio vaccines prevent polio","Think polio vaccine is safe","Think getting polio vaccine for child under 5 years is important","Seen or heard something negative about polio vaccines","Find it difficult …
667,1295744422922685952,"Agree","Female","Have a child less than 5 years","Child has ever received polio vaccine","No, not concerned","Think polio is severe","Think polio is causes paralysis","Think polio vaccines prevent polio","Think polio vaccine is safe","Think getting polio vaccine for child under 5 years is important","Have not seen or heard anything negative about polio vaccines","Find it …
668,1295744422876548864,"Agree","Female","Have a child less than 5 years","Child has ever received polio vaccine","Yes, concerned","Think polio is severe","Do not know think polio causes paralysis","Think polio vaccines prevent polio","Think polio vaccine is safe","Think getting polio vaccine for child under 5 years is important","Seen or heard something negative about polio vaccines","Find it di…
669,1295744422855577088,"Agree","Female","Have a child less than 5 years","Child has ever received polio vaccine","Yes, concerned","Think polio is severe","Think polio is causes paralysis","Think polio vaccines prevent polio","Think polio vaccine is safe","Think getting polio vaccine for child under 5 years is important","Seen or heard something negative about polio vaccines","Find it easy to get…
670,1295744422830407680,"Agree","Female","Have a child less than 5 years","Child has ever received polio vaccine","Yes, concerned","Think polio is severe","Think polio is causes paralysis","Think polio vaccines prevent polio","Think polio vaccine is safe","Think getting polio vaccine for child under 5 years is important","Have not seen or heard anything negative about polio vaccines","Find it eas…
671,1295744422826214656,"Agree","Female","Have a child less than 5 years","Child has ever received polio vaccine","Yes, concerned","Think polio is severe","Think polio causes paralysis","Think polio vaccines prevent polio","Think polio vaccine is safe","Think getting polio vaccine for child under 5 years is important","Seen or heard something negative about polio vaccines","Find it difficult to g…
672,1295744422809436416,"Agree","Female","Have a child less than 5 years","Child has never received polio vaccine","No, not concerned","Think polio is severe","Think polio is causes paralysis","Think polio vaccines prevent polio","Think polio vaccine is safe","Do not think getting polio vaccine for child under 5 years is important","Have not seen or heard anything negative about polio vaccines","…
673,1295744422742329600,"Agree","Female","Have a child less than 5 years","Child has ever received polio vaccine","Yes, concerned","Think polio is severe","Think polio is causes paralysis","Think polio vaccines prevent polio","Think polio vaccine is safe","Think getting polio vaccine for child under 5 years is important","Have not seen or heard anything negative about polio vaccines","Find it eas…
674,1295744422729744640,"Agree","Female","Have a child less than 5 years","Child has ever received polio vaccine","Yes, concerned","Think polio is severe","Think polio is causes paralysis","Think polio vaccines prevent polio","Think polio vaccine is safe","Think getting polio vaccine for child under 5 years is important","Have not seen or heard anything negative about polio vaccines","Find it eas…
675,1295744422717165056,"Agree","Female","Have a child less than 5 years","Child has never received polio vaccine","No, not concerned","Do not think polio is severe","Think polio causes paralysis","Think polio vaccines prevent polio","Think polio vaccine is safe","Think getting polio vaccine for child under 5 years is important","Have not seen or heard anything negative about polio vaccines","Fin…
676,1295744405365328896,"Agree","Female","Have a child less than 5 years","Child has ever received polio vaccine","Yes, concerned","Think polio is severe","Think polio is causes paralysis","Think polio vaccines prevent polio","Think polio vaccine is safe","Think getting polio vaccine for child under 5 years is important","Have not seen or heard anything negative about polio vaccines","Find it dif…
677,1295744405365328384,"Agree","Female","Have a child less than 5 years","Child has never received polio vaccine","Yes, concerned","Think polio is severe","Think polio causes paralysis","Think polio vaccines prevent polio","Think polio vaccine is safe","Think getting polio vaccine for child under 5 years is important","Do not know","Find it difficult to get polio vaccination","Do not know","Do n…
678,1295744405361134848,"Agree","Female","Have a child less than 5 years","Child has ever received polio vaccine","Yes, concerned","Think polio is severe","Think polio is causes paralysis","Think polio vaccines prevent polio","Think polio vaccine is safe","Think getting polio vaccine for child under 5 years is important","Have not seen or heard anything negative about polio vaccines","Find it eas…
679,1295744405285635584,"Agree","Female","Have a child less than 5 years","Do not know","Yes, concerned","Do not think polio is severe","Do not know think polio causes paralysis","Think polio vaccines prevent polio","Think polio vaccine is safe","Think getting polio vaccine for child under 5 years is important","Do not know","Find it easy to get polio vaccination","House and where polio vaccinati…
680,1295744405176585984,"Agree","Female","Have a child less than 5 years","Child has ever received polio vaccine","Yes, concerned","Think polio is severe","Think polio is causes paralysis","Think polio vaccines prevent polio","Think polio vaccine is safe","Think getting polio vaccine for child under 5 years is important","Seen or heard something negative about polio vaccines","Find it easy to get…
681,1295744405176585984,"Agree","Female","Have a child less than 5 years","Child has ever received polio vaccine","Yes, concerned","Think polio is severe","Think polio is causes paralysis","Think polio vaccines prevent polio","Think polio vaccine is safe","Think getting polio vaccine for child under 5 years is important","Seen or heard something negative about polio vaccines","Find it difficult t…
682,1295744388055433984,"Agree","Female","Have a child less than 5 years","Child has never received polio vaccine","No, not concerned","Think polio is severe","Do not know think polio causes paralysis","Think polio vaccines prevent polio","Think polio vaccine is safe","Think getting polio vaccine for child under 5 years is important","Do not know","Find it difficult to get polio vaccination","Thi…
683,1295744388038659840,"Agree","Female","Have a child less than 5 years","Child has ever received polio vaccine","Yes, concerned","Think polio is severe","Think polio is causes paralysis","Think polio vaccines prevent polio","Think polio vaccine is safe","Think getting polio vaccine for child under 5 years is important","Have not seen or heard anything negative about polio vaccines","Find it dif…
684,1295744388009299456,"Agree","Female","Have a child less than 5 years","Child has ever received polio vaccine","Yes, concerned","Think polio is severe","Think polio is causes paralysis","Think polio vaccines prevent polio","Think polio vaccine is safe","Think getting polio vaccine for child under 5 years is important","Have not seen or heard anything negative about polio vaccines","Find it dif…
685,1295744388009298432,"Agree","Female","Have a child less than 5 years","Child has ever received polio vaccine","Yes, concerned","Think polio is severe","Think polio causes paralysis","Do not think polio vaccines prevent polio","Think polio vaccine is safe","Think getting polio vaccine for child under 5 years is important","Have not seen or heard anything negative about polio vaccines","Find it…
686,1295744387975742464,"Agree","Female","Have a child less than 5 years","Child has never received polio vaccine","No, not concerned","Do not know","Do not know think polio causes paralysis","You are not sure","Do not know","Think getting polio vaccine for child under 5 years is important","Seen or heard something negative about polio vaccines","Find it easy to get polio vaccination","House and …
687,1295744387963161600,"Agree","Female","Have a child less than 5 years","Child has ever received polio vaccine","No, not concerned","Think polio is severe","Think polio is causes paralysis","Think polio vaccines prevent polio","Think polio vaccine is safe","Think getting polio vaccine for child under 5 years is important","Have not seen or heard anything negative about polio vaccines","Find it …
688,1295744387942188032,"Agree","Female","Have a child less than 5 years","Child has never received polio vaccine","Yes, concerned","Think polio is severe","Think polio is causes paralysis","Think polio vaccines prevent polio","Think polio vaccine is safe","Think getting polio vaccine for child under 5 years is important","Have not seen or heard anything negative about polio vaccines","Find it di…
689,1295744387925412608,"Agree","Female","Have a child less than 5 years","Child has ever received polio vaccine","No, not concerned","Think polio is severe","Think polio is causes paralysis","Think polio vaccines prevent polio","Think polio vaccine is safe","Think getting polio vaccine for child under 5 years is important","Seen or heard something negative about polio vaccines","Find it easy to …
690,1295744387917024512,"Agree","Female","Have a child less than 5 years","Child has ever received polio vaccine","Yes, concerned","Think polio is severe","Think polio causes paralysis","Think polio vaccines prevent polio","Think polio vaccine is safe","Think getting polio vaccine for child under 5 years is important","Seen or heard something negative about polio vaccines","Find it difficult to g…
691,1295744371659899136,"Agree","Female","Have a child less than 5 years","Child has ever received polio vaccine","Yes, concerned","Do not know","Do not know think polio causes paralysis","Think polio vaccines prevent polio","Think polio vaccine is safe","Think getting polio vaccine for child under 5 years is important","Seen or heard something negative about polio vaccines","Find it difficult to…
692,1295744371647319296,"Agree","Female","Have a child less than 5 years","Child has never received polio vaccine","Yes, concerned","Think polio is severe","Think polio is causes paralysis","Think polio vaccines prevent polio","Think polio vaccine is safe","Do not think getting polio vaccine for child under 5 years is important","Have not seen or heard anything negative about polio vaccines","Fin…
693,1295744371634735616,"Agree","Female","Have a child less than 5 years","Child has ever received polio vaccine","Yes, concerned","Think polio is severe","Think polio is causes paralysis","Think polio vaccines prevent polio","Think polio vaccine is safe","Think getting polio vaccine for child under 5 years is important","Seen or heard something negative about polio vaccines","Find it easy to get…
694,1295744371630541568,"Agree","Female","Have a child less than 5 years","Child has never received polio vaccine","No, not concerned","Do not think polio is severe","Do not know think polio causes paralysis","You are not sure","Do not think polio vaccine is safe","Think getting polio vaccine for child under 5 years is important","Have not seen or heard anything negative about polio vaccines","Fi…
695,1295744371576016640,"Agree","Female","Have a child less than 5 years","Child has never received polio vaccine","Yes, concerned","Do not know","Do not know think polio causes paralysis","Think polio vaccines prevent polio","Do not think polio vaccine is safe","Think getting polio vaccine for child under 5 years is important","Have not seen or heard anything negative about polio vaccines","Find…
696,1295744371487935232,"Agree","Female","Have a child less than 5 years","Child has ever received polio vaccine","Yes, concerned","Think polio is severe","Think polio causes paralysis","Do not think polio vaccines prevent polio","Think polio vaccine is safe","Think getting polio vaccine for child under 5 years is important","Seen or heard something negative about polio vaccines","Find it easy to…
697,1295744371471159040,"Agree","Female","Have a child less than 5 years","Do not know","Yes, concerned","Think polio is severe","Do not know think polio causes paralysis","Think polio vaccines prevent polio","Do not know","Think getting polio vaccine for child under 5 years is important","Do not know","Find it difficult to get polio vaccination","Think there is cost involved in vaccination","No,…
698,1295744371454380544,"Agree","Female","Have a child less than 5 years","Child has never received polio vaccine","Yes, concerned","Think polio is severe","Think polio is causes paralysis","Think polio vaccines prevent polio","Think polio vaccine is safe","Think getting polio vaccine for child under 5 years is important","Seen or heard something negative about polio vaccines","Find it easy to ge…
699,1295744351686625792,"Agree","Female","Have a child less than 5 years","Child has never received polio vaccine","Yes, concerned","Think polio is severe","Think polio is causes paralysis","Think polio vaccines prevent polio","Think polio vaccine is safe","Think getting polio vaccine for child under 5 years is important","Have not seen or heard anything negative about polio vaccines","Find it di…
700,1295744351686625536,"Agree","Female","Have a child less than 5 years","Child has ever received polio vaccine","Yes, concerned","Think polio is severe","Think polio is causes paralysis","Think polio vaccines prevent polio","Think polio vaccine is safe","Think getting polio vaccine for child under 5 years is important","Seen or heard something negative about polio vaccines","Find it easy to get…
701,1295744351627903232,"Agree","Female","Have a child less than 5 years","Child has ever received polio vaccine","Yes, concerned","Think polio is severe","Think polio is causes paralysis","Think polio vaccines prevent polio","Think polio vaccine is safe","Think getting polio vaccine for child under 5 years is important","Seen or heard something negative about polio vaccines","Find it easy to get…
702,1295744351590156800,"Agree","Female","Have a child less than 5 years","Child has ever received polio vaccine","Yes, concerned","Think polio is severe","Do not know think polio causes paralysis","Think polio vaccines prevent polio","Think polio vaccine is safe","Think getting polio vaccine for child under 5 years is important","Seen or heard something negative about polio vaccines","Find it ea…
703,1295744351590154496,"Agree","Female","Have a child less than 5 years","Child has ever received polio vaccine","No, not concerned","Think polio is severe","Think polio is causes paralysis","Think polio vaccines prevent polio","Think polio vaccine is safe","Think getting polio vaccine for child under 5 years is important","Seen or heard something negative about polio vaccines","Find it easy to …
704,1295744351556602624,"Agree","Female","Have a child less than 5 years","Child has ever received polio vaccine","Yes, concerned","Think polio is severe","Think polio is causes paralysis","Think polio vaccines prevent polio","Think polio vaccine is safe","Think getting polio vaccine for child under 5 years is important","Have not seen or heard anything negative about polio vaccines","Find it dif…
705,1295744351552406784,"Agree","Female","Have a child less than 5 years","Child has ever received polio vaccine","Yes, concerned","Do not think polio is severe","Think polio causes paralysis","Do not think polio vaccines prevent polio","Do not think polio vaccine is safe","Do not know","Seen or heard something negative about polio vaccines","Find it easy to get polio vaccination","House and wher…
706,1295744351506270464,"Agree","Female","Have a child less than 5 years","Child has ever received polio vaccine","Yes, concerned","Think polio is severe","Think polio is causes paralysis","Think polio vaccines prevent polio","Think polio vaccine is safe","Think getting polio vaccine for child under 5 years is important","Do not know","Find it easy to get polio vaccination","House and where polio…
707,1295744351497883392,"Agree","Female","Have a child less than 5 years","Child has ever received polio vaccine","Yes, concerned","Think polio is severe","Think polio is causes paralysis","Think polio vaccines prevent polio","Do not think polio vaccine is safe","Think getting polio vaccine for child under 5 years is important","Seen or heard something negative about polio vaccines","Find it easy…
708,1295744351476911872,"Agree","Female","Have a child less than 5 years","Child has ever received polio vaccine","No, not concerned","Think polio is severe","Think polio is causes paralysis","Think polio vaccines prevent polio","Think polio vaccine is safe","Think getting polio vaccine for child under 5 years is important","Seen or heard something negative about polio vaccines","Find it easy to …
